# Supplementary material for: Dichlorido[1-(2-chloro­eth­yl)-3-(pyridin-4-ylmethyl-κN)urea](η6-hexa­methyl­benzene)­ruthenium(II) chloro­form monosolvate
Source: Acta Crystallogr Sect E Struct Rep Online. 2011 Oct 29;67(Pt 11):m1613. doi: 10.1107/S1600536811043728 (PMC3247534; doi:10.1107/S1600536811043728)
Supplement: Supplementary file 1 [file e-67-m1613-sup1.cif]

##############################################################################
#                                                                            #
# This CIF contains the data in a paper accepted for publication in          #
# Acta Crystallographica Section E. It conforms to the requirements of       #
# Notes for Authors for Acta Crystallographica Section E, and has been       #
# peer reviewed under the auspices of the IUCr Commission on Journals.       #
#                                                                            #
# Full details of the Crystallographic Information File format               #
# are given in the paper "The Crystallographic Information File (CIF):       #
# a New Standard Archive File for Crystallography" by S. R. Hall, F. H.      #
# Allen and I. D. Brown [Acta Cryst. (1991), A47, 655-685].                  #
#                                                                            #
# The current version of the core CIF dictionary is obtainable from          #
# ftp://ftp.iucr.org/pub/cif_core.dic.                                       #
#                                                                            #
# Software is freely available for graphical display of the structure(s)     #
# in this CIF. For information consult the CIF software page                 #
# http://www.iucr.org/resources/cif/software.                                #
#                                                                            #
# This file may be used for bona fide research purposes within the           #
# scientific community so long as proper attribution is given to the journal # 
# article from which it was obtained.                                        #
#                                                                            #
##############################################################################
data_I
_audit_creation_method     SHELXL97
_chemical_name_systematic
;
Dichlorido[1-(2-chloroethyl)-3-(pyridin-4-ylmethyl-\k<i>N</i>)urea](\h^6^-
hexamethylbenzene)ruthenium(II) chloroform monosolvate
;
_chemical_name_common     ?
_chemical_formula_moiety     'C21 H30 Cl3 N3 O Ru, C H Cl3'
_chemical_formula_sum     'C22 H31 Cl6 N3 O Ru'
_chemical_formula_iupac     '[Ru Cl2 (C12 H18) (C9 H12 Cl1 N3 O)], C H Cl3'
_chemical_formula_weight     667.27
_chemical_melting_point     ?
_symmetry_cell_setting     monoclinic
_symmetry_space_group_name_H-M     'P 21/c'
_symmetry_space_group_name_Hall     '-P 2ybc'
loop_
    _symmetry_equiv_pos_as_xyz
    'x, y, z'
    '-x, y+1/2, -z+1/2'
    '-x, -y, -z'
    'x, -y-1/2, z-1/2'
_cell_length_a     15.0947(16)
_cell_length_b     13.3402(10)
_cell_length_c     15.4847(16)
_cell_angle_alpha     90.00
_cell_angle_beta     116.026(11)
_cell_angle_gamma     90.00
_cell_volume     2801.9(5)
_cell_formula_units_Z     4
_cell_measurement_reflns_used     8000
_cell_measurement_theta_min     2.05
_cell_measurement_theta_max     26.00
_cell_measurement_temperature     173(2)
_exptl_crystal_description     block
_exptl_crystal_colour     orange
_exptl_crystal_size_max     0.18
_exptl_crystal_size_mid     0.16
_exptl_crystal_size_min     0.15
_exptl_crystal_density_diffrn     1.582
_exptl_crystal_density_meas     ?
_exptl_crystal_density_method     'not measured'
_exptl_crystal_F_000     1352
_exptl_absorpt_coefficient_mu     1.152
_exptl_absorpt_correction_type     refdelf
_exptl_absorpt_process_details     '(Walker & Stuart, 1983)'
_exptl_absorpt_correction_T_min     0.457
_exptl_absorpt_correction_T_max     0.822
_exptl_special_details
;
A crystal was mounted at 173 K on a Bruker <i>SMART</i> CCD PLATFORM using Mo
<i>K</i>\a graphite monochromated radiation. Image plate distance 70 mm, \f
oscillation scans 0 - 200\%, step \D\f = 1.2\%, 3 minutes per frame.
;
_diffrn_ambient_temperature     173(2)
_diffrn_radiation_type     MoK\a
_diffrn_radiation_wavelength     0.71073
_diffrn_radiation_source     'fine-focus sealed tube'
_diffrn_radiation_monochromator     graphite
_diffrn_measurement_device_type     'Bruker SMART CCD'
_diffrn_measurement_method     '\w scans'
_diffrn_detector_area_resol_mean     0
_diffrn_reflns_number     21527
_diffrn_reflns_av_R_equivalents     0.0654
_diffrn_reflns_av_sigmaI/netI     0.0673
_diffrn_reflns_theta_min     2.11
_diffrn_reflns_theta_max     26.16
_diffrn_reflns_theta_full     26.16
_diffrn_measured_fraction_theta_max     0.985
_diffrn_measured_fraction_theta_full     0.985
_diffrn_reflns_limit_h_min     -18
_diffrn_reflns_limit_h_max     18
_diffrn_reflns_limit_k_min     -16
_diffrn_reflns_limit_k_max     16
_diffrn_reflns_limit_l_min     -19
_diffrn_reflns_limit_l_max     19
_diffrn_standards_number     0
_diffrn_standards_interval_count     0
_diffrn_standards_interval_time     0
_diffrn_standards_decay_%     0
_refine_special_details
;
Refinement of <i>F</i>^2^ against ALL reflections. The weighted <i>R</i>-factor
<i>wR</i> and goodness of fit <i>S</i> are based on <i>F</i>^2^, conventional
<i>R</i>-factors <i>R</i> are based on <i>F</i>, with <i>F</i> set to zero for
negative <i>F</i>^2^. The threshold expression of <i>F</i>^2^ >
\s(<i>F</i>^2^) is used only for calculating <i>R</i>-factors(gt) <i>etc</i>.
and is not relevant to the choice of reflections for refinement.
<i>R</i>-factors based on <i>F</i>^2^ are statistically about twice as large
as those based on <i>F</i>, and <i>R</i>- factors based on ALL data will be
even larger.
;
_reflns_number_total     5514
_reflns_number_gt     3710
_reflns_threshold_expression     I>2sigma(I)
_refine_ls_structure_factor_coef     Fsqd
_refine_ls_matrix_type     full
_refine_ls_R_factor_all     0.0623
_refine_ls_R_factor_gt     0.0371
_refine_ls_wR_factor_gt     0.0832
_refine_ls_wR_factor_ref     0.0884
_refine_ls_goodness_of_fit_ref     0.885
_refine_ls_restrained_S_all     0.885
_refine_ls_number_reflns     5514
_refine_ls_number_parameters     304
_refine_ls_number_restraints     0
_refine_ls_hydrogen_treatment     constr
_refine_ls_weighting_scheme     calc
_refine_ls_weighting_details
                 'calc w=1/[\s^2^(Fo^2^)+(0.0508P)^2^] where P=(Fo^2^+2Fc^2^)/3'
_atom_sites_solution_hydrogens     geom
_atom_sites_solution_primary     direct
_atom_sites_solution_secondary     difmap
_refine_ls_shift/su_max     0.001
_refine_ls_shift/su_mean     0.000
_refine_diff_density_max     0.850
_refine_diff_density_min     -0.642
_refine_ls_extinction_method     none
_refine_ls_extinction_coef     ?
loop_
    _atom_type_symbol
    _atom_type_description
    _atom_type_scat_dispersion_real
    _atom_type_scat_dispersion_imag
    _atom_type_scat_source
    'C' 'C' 0.0033 0.0016
                         'International Tables Vol C Tables 4.2.6.8 and 6.1.1.4'
    'H' 'H' 0.0000 0.0000
                         'International Tables Vol C Tables 4.2.6.8 and 6.1.1.4'
    'Cl' 'Cl' 0.1484 0.1585
                         'International Tables Vol C Tables 4.2.6.8 and 6.1.1.4'
    'N' 'N' 0.0061 0.0033
                         'International Tables Vol C Tables 4.2.6.8 and 6.1.1.4'
    'O' 'O' 0.0106 0.0060
                         'International Tables Vol C Tables 4.2.6.8 and 6.1.1.4'
    'Ru' 'Ru' -1.2594 0.8363
                         'International Tables Vol C Tables 4.2.6.8 and 6.1.1.4'
_computing_data_collection     'SMART (Bruker, 1999)'
_computing_cell_refinement     'SMART and SAINT (Bruker, 1999)'
_computing_data_reduction     'SAINT (Bruker, 1999)'
_computing_structure_solution     'SIR97 (Altomare <i>et al.</i>, 1999)'
_computing_structure_refinement     'SHELXTL (Sheldrick, 2008)'
_computing_molecular_graphics     'SHELXTL (Sheldrick, 2008)'
_computing_publication_material     'SHELXTL (Sheldrick, 2008)'
loop_
    _atom_site_type_symbol
    _atom_site_label
    _atom_site_fract_x
    _atom_site_fract_y
    _atom_site_fract_z
    _atom_site_U_iso_or_equiv
    _atom_site_adp_type
    _atom_site_calc_flag
    _atom_site_refinement_flags
    _atom_site_occupancy
    _atom_site_disorder_assembly
    _atom_site_disorder_group
    C C1 0.0763(3) 1.0688(3) 0.3231(3) 0.0314(8) Uani d . 1 . .
    H H1 0.0554 1.0827 0.2582 0.038 Uiso calc R 1 . .
    C C2 0.0574(3) 1.1379(3) 0.3791(3) 0.0315(8) Uani d . 1 . .
    H H2 0.0239 1.1969 0.3517 0.038 Uiso calc R 1 . .
    C C3 0.0881(3) 1.1196(3) 0.4760(2) 0.0293(8) Uani d . 1 . .
    C C4 0.1342(3) 1.0295(3) 0.5119(2) 0.0319(8) Uani d . 1 . .
    H H4 0.1546 1.0136 0.5763 0.038 Uiso calc R 1 . .
    C C5 0.1502(3) 0.9633(3) 0.4521(2) 0.0277(8) Uani d . 1 . .
    H H5 0.1805 0.9025 0.4775 0.033 Uiso calc R 1 . .
    C C6 0.0740(3) 1.2009(3) 0.5368(3) 0.0431(10) Uani d . 1 . .
    H H6A 0.1252 1.2508 0.5506 0.052 Uiso calc R 1 . .
    H H6B 0.0113 1.2335 0.4990 0.052 Uiso calc R 1 . .
    C C7 0.1606(3) 1.1672(3) 0.7066(3) 0.0329(9) Uani d . 1 . .
    C C8 0.2363(4) 1.1468(3) 0.8819(3) 0.0481(11) Uani d . 1 . .
    H H8A 0.2182 1.1656 0.9325 0.058 Uiso calc R 1 . .
    H H8B 0.2893 1.1905 0.8857 0.058 Uiso calc R 1 . .
    C C9 0.2702(4) 1.0415(3) 0.8952(3) 0.0542(12) Uani d . 1 . .
    H H9A 0.2869 1.0221 0.8438 0.065 Uiso calc R 1 . .
    H H9B 0.2178 0.9979 0.8929 0.065 Uiso calc R 1 . .
    C C10 0.2959(3) 0.9910(3) 0.3080(3) 0.0308(8) Uani d . 1 . .
    C C11 0.3306(3) 0.9061(3) 0.3727(3) 0.0325(9) Uani d . 1 . .
    C C12 0.3144(3) 0.8079(3) 0.3328(3) 0.0334(9) Uani d . 1 . .
    C C13 0.2627(3) 0.7923(3) 0.2310(3) 0.0370(9) Uani d . 1 . .
    C C14 0.2329(3) 0.8764(3) 0.1692(3) 0.0340(9) Uani d . 1 . .
    C C15 0.2476(3) 0.9765(3) 0.2079(3) 0.0307(8) Uani d . 1 . .
    C C16 0.3118(3) 1.0957(3) 0.3491(3) 0.0418(10) Uani d . 1 . .
    H H16A 0.3765 1.1184 0.3611 0.063 Uiso calc R 1 . .
    H H16B 0.3056 1.0953 0.4082 0.063 Uiso calc R 1 . .
    H H16C 0.2633 1.1399 0.3041 0.063 Uiso calc R 1 . .
    C C17 0.3823(3) 0.9204(4) 0.4789(3) 0.0501(12) Uani d . 1 . .
    H H17A 0.3609 0.8700 0.5099 0.075 Uiso calc R 1 . .
    H H17B 0.3671 0.9856 0.4950 0.075 Uiso calc R 1 . .
    H H17C 0.4522 0.9148 0.5002 0.075 Uiso calc R 1 . .
    C C18 0.3501(3) 0.7182(3) 0.3984(4) 0.0512(12) Uani d . 1 . .
    H H18A 0.4081 0.7360 0.4552 0.077 Uiso calc R 1 . .
    H H18B 0.3653 0.6647 0.3657 0.077 Uiso calc R 1 . .
    H H18C 0.2995 0.6968 0.4159 0.077 Uiso calc R 1 . .
    C C19 0.2403(4) 0.6873(3) 0.1928(4) 0.0539(12) Uani d . 1 . .
    H H19A 0.1891 0.6887 0.1281 0.081 Uiso calc R 1 . .
    H H19B 0.2191 0.6484 0.2324 0.081 Uiso calc R 1 . .
    H H19C 0.2986 0.6578 0.1933 0.081 Uiso calc R 1 . .
    C C20 0.1823(4) 0.8636(4) 0.0627(3) 0.0497(12) Uani d . 1 . .
    H H20A 0.1717 0.7936 0.0475 0.075 Uiso calc R 1 . .
    H H20B 0.2226 0.8912 0.0350 0.075 Uiso calc R 1 . .
    H H20C 0.1200 0.8978 0.0373 0.075 Uiso calc R 1 . .
    C C21 0.2080(4) 1.0643(3) 0.1401(3) 0.0472(11) Uani d . 1 . .
    H H21A 0.2077 1.1231 0.1757 0.071 Uiso calc R 1 . .
    H H21B 0.1420 1.0499 0.0932 0.071 Uiso calc R 1 . .
    H H21C 0.2490 1.0757 0.1081 0.071 Uiso calc R 1 . .
    C C22 0.5602(3) 0.8544(4) 0.2762(3) 0.0569(13) Uani d . 1 . .
    H H22 0.6242 0.8541 0.2743 0.068 Uiso calc R 1 . .
    Cl Cl1 0.01290(7) 0.91323(7) 0.14482(6) 0.0321(2) Uani d . 1 . .
    Cl Cl2 0.10728(6) 0.75212(7) 0.33295(6) 0.0290(2) Uani d . 1 . .
    Cl Cl3 0.37626(11) 1.02837(11) 1.00899(10) 0.0704(4) Uani d . 1 . .
    Cl Cl4 0.57449(13) 0.80206(15) 0.38502(12) 0.0914(5) Uani d . 1 . .
    Cl Cl5 0.52064(12) 0.97922(13) 0.27048(12) 0.0865(5) Uani d . 1 . .
    Cl Cl6 0.47653(12) 0.78766(16) 0.17822(13) 0.1018(6) Uani d . 1 . .
    N N1 0.1238(2) 0.9823(2) 0.35846(19) 0.0262(6) Uani d . 1 . .
    N N2 0.0757(2) 1.1693(3) 0.6257(2) 0.0369(8) Uani d . 1 . .
    H H2A 0.0218 1.1514 0.6275 0.044 Uiso calc R 1 . .
    N N3 0.1523(2) 1.1586(3) 0.7894(2) 0.0425(9) Uani d . 1 . .
    H H3A 0.0944 1.1602 0.7871 0.051 Uiso calc R 1 . .
    O O1 0.2414(2) 1.1743(2) 0.7056(2) 0.0440(7) Uani d . 1 . .
    Ru Ru1 0.17329(2) 0.88883(2) 0.276570(18) 0.02275(9) Uani d . 1 . .
loop_
    _atom_site_aniso_label
    _atom_site_aniso_U_11
    _atom_site_aniso_U_22
    _atom_site_aniso_U_33
    _atom_site_aniso_U_12
    _atom_site_aniso_U_13
    _atom_site_aniso_U_23
    C1 0.038(2) 0.029(2) 0.0265(18) 0.0039(18) 0.0134(16) 0.0031(15)
    C2 0.037(2) 0.025(2) 0.0315(19) 0.0073(16) 0.0139(17) -0.0005(14)
    C3 0.0322(19) 0.025(2) 0.0296(18) -0.0008(17) 0.0128(15) -0.0022(15)
    C4 0.045(2) 0.030(2) 0.0215(17) 0.0005(18) 0.0150(17) -0.0023(15)
    C5 0.034(2) 0.026(2) 0.0232(17) 0.0017(16) 0.0119(15) 0.0012(14)
    C6 0.057(3) 0.038(3) 0.034(2) 0.009(2) 0.019(2) -0.0087(17)
    C7 0.035(2) 0.035(2) 0.0310(19) 0.0032(17) 0.0159(18) -0.0065(16)
    C8 0.061(3) 0.042(3) 0.044(2) 0.004(2) 0.025(2) -0.0036(19)
    C9 0.079(3) 0.039(3) 0.049(3) -0.004(3) 0.032(3) -0.003(2)
    C10 0.0269(19) 0.025(2) 0.042(2) -0.0063(16) 0.0170(17) -0.0009(16)
    C11 0.0207(18) 0.034(2) 0.041(2) -0.0014(16) 0.0122(16) 0.0043(16)
    C12 0.0260(19) 0.028(2) 0.052(2) 0.0036(16) 0.0227(18) 0.0054(17)
    C13 0.039(2) 0.032(2) 0.051(2) 0.0029(18) 0.030(2) -0.0056(18)
    C14 0.038(2) 0.039(2) 0.038(2) -0.0013(18) 0.0287(18) -0.0022(17)
    C15 0.034(2) 0.029(2) 0.037(2) -0.0033(17) 0.0223(17) 0.0045(16)
    C16 0.040(2) 0.030(3) 0.046(2) -0.0052(18) 0.0104(19) -0.0070(18)
    C17 0.037(2) 0.063(3) 0.037(2) -0.007(2) 0.0039(19) 0.005(2)
    C18 0.043(3) 0.038(3) 0.072(3) 0.008(2) 0.025(2) 0.019(2)
    C19 0.065(3) 0.034(3) 0.075(3) 0.001(2) 0.043(3) -0.015(2)
    C20 0.066(3) 0.053(3) 0.042(2) -0.008(2) 0.035(2) -0.012(2)
    C21 0.062(3) 0.037(3) 0.043(2) -0.002(2) 0.023(2) 0.0124(19)
    C22 0.032(2) 0.091(4) 0.050(3) 0.000(2) 0.019(2) -0.005(2)
    Cl1 0.0302(5) 0.0372(6) 0.0252(4) 0.0009(4) 0.0087(4) 0.0016(3)
    Cl2 0.0344(5) 0.0260(5) 0.0303(4) -0.0030(4) 0.0175(4) 0.0010(3)
    Cl3 0.0693(9) 0.0665(9) 0.0635(8) 0.0216(7) 0.0180(7) 0.0133(6)
    Cl4 0.0794(10) 0.1231(15) 0.0785(10) 0.0040(10) 0.0411(9) 0.0225(9)
    Cl5 0.0725(10) 0.0923(12) 0.0855(10) 0.0146(9) 0.0261(8) -0.0067(8)
    Cl6 0.0634(9) 0.1366(17) 0.0902(11) -0.0102(10) 0.0196(8) -0.0544(11)
    N1 0.0291(16) 0.0251(17) 0.0252(15) -0.0010(13) 0.0126(13) -0.0041(12)
    N2 0.0338(18) 0.044(2) 0.0356(17) -0.0001(15) 0.0176(15) -0.0114(15)
    N3 0.0305(18) 0.065(3) 0.0322(18) 0.0021(17) 0.0140(15) -0.0040(16)
    O1 0.0320(15) 0.058(2) 0.0486(16) 0.0000(14) 0.0239(13) -0.0006(14)
    Ru1 0.02661(15) 0.02014(15) 0.02310(14) 0.00008(13) 0.01238(11) -0.00021(12)
_geom_special_details
;
All e.s.d.'s (except the e.s.d. in the dihedral angle between two l.s. planes)
are estimated using the full covariance matrix. The cell e.s.d.'s are taken
into account individually in the estimation of e.s.d.'s in distances, angles
and torsion angles; correlations between e.s.d.'s in cell parameters are only
used when they are defined by crystal symmetry. An approximate (isotropic)
treatment of cell e.s.d.'s is used for estimating e.s.d.'s involving l.s.
planes.
;
loop_
    _geom_bond_atom_site_label_1
    _geom_bond_atom_site_label_2
    _geom_bond_site_symmetry_2
    _geom_bond_distance
    _geom_bond_publ_flag
    C1 N1 . 1.342(5) ?
    C1 C2 . 1.379(5) ?
    C1 H1 . 0.9300 ?
    C2 C3 . 1.385(5) ?
    C2 H2 . 0.9300 ?
    C3 C4 . 1.378(5) ?
    C3 C6 . 1.511(5) ?
    C4 C5 . 1.374(5) ?
    C4 H4 . 0.9300 ?
    C5 N1 . 1.349(4) ?
    C5 H5 . 0.9300 ?
    C6 N2 . 1.430(5) ?
    C6 H6A . 0.9700 ?
    C6 H6B . 0.9700 ?
    C7 O1 . 1.229(4) ?
    C7 N2 . 1.343(5) ?
    C7 N3 . 1.346(5) ?
    C8 N3 . 1.446(6) ?
    C8 C9 . 1.478(6) ?
    C8 H8A . 0.9700 ?
    C8 H8B . 0.9700 ?
    C9 Cl3 . 1.796(5) ?
    C9 H9A . 0.9700 ?
    C9 H9B . 0.9700 ?
    C10 C15 . 1.408(5) ?
    C10 C11 . 1.449(5) ?
    C10 C16 . 1.510(5) ?
    C10 Ru1 . 2.174(4) ?
    C11 C12 . 1.423(5) ?
    C11 C17 . 1.491(6) ?
    C11 Ru1 . 2.192(4) ?
    C12 C13 . 1.435(6) ?
    C12 C18 . 1.507(6) ?
    C12 Ru1 . 2.198(4) ?
    C13 C14 . 1.414(6) ?
    C13 C19 . 1.500(6) ?
    C13 Ru1 . 2.194(4) ?
    C14 C15 . 1.440(5) ?
    C14 C20 . 1.492(5) ?
    C14 Ru1 . 2.217(3) ?
    C15 C21 . 1.510(5) ?
    C15 Ru1 . 2.192(3) ?
    C16 H16A . 0.9600 ?
    C16 H16B . 0.9600 ?
    C16 H16C . 0.9600 ?
    C17 H17A . 0.9600 ?
    C17 H17B . 0.9600 ?
    C17 H17C . 0.9600 ?
    C18 H18A . 0.9600 ?
    C18 H18B . 0.9600 ?
    C18 H18C . 0.9600 ?
    C19 H19A . 0.9600 ?
    C19 H19B . 0.9600 ?
    C19 H19C . 0.9600 ?
    C20 H20A . 0.9600 ?
    C20 H20B . 0.9600 ?
    C20 H20C . 0.9600 ?
    C21 H21A . 0.9600 ?
    C21 H21B . 0.9600 ?
    C21 H21C . 0.9600 ?
    C22 Cl6 . 1.734(5) ?
    C22 Cl4 . 1.748(5) ?
    C22 Cl5 . 1.758(6) ?
    C22 H22 . 0.9800 ?
    Cl1 Ru1 . 2.4072(10) ?
    Cl2 Ru1 . 2.4176(9) ?
    N1 Ru1 . 2.133(3) ?
    N2 H2A . 0.8600 ?
    N3 H3A . 0.8600 ?
loop_
    _geom_angle_atom_site_label_1
    _geom_angle_atom_site_label_2
    _geom_angle_atom_site_label_3
    _geom_angle_site_symmetry_1
    _geom_angle_site_symmetry_3
    _geom_angle
    _geom_angle_publ_flag
    N1 C1 C2 . . 122.7(3) ?
    N1 C1 H1 . . 118.7 ?
    C2 C1 H1 . . 118.7 ?
    C1 C2 C3 . . 120.0(3) ?
    C1 C2 H2 . . 120.0 ?
    C3 C2 H2 . . 120.0 ?
    C4 C3 C2 . . 117.4(3) ?
    C4 C3 C6 . . 124.0(3) ?
    C2 C3 C6 . . 118.5(3) ?
    C5 C4 C3 . . 119.7(3) ?
    C5 C4 H4 . . 120.1 ?
    C3 C4 H4 . . 120.1 ?
    N1 C5 C4 . . 123.2(3) ?
    N1 C5 H5 . . 118.4 ?
    C4 C5 H5 . . 118.4 ?
    N2 C6 C3 . . 116.1(4) ?
    N2 C6 H6A . . 108.3 ?
    C3 C6 H6A . . 108.3 ?
    N2 C6 H6B . . 108.3 ?
    C3 C6 H6B . . 108.3 ?
    H6A C6 H6B . . 107.4 ?
    O1 C7 N2 . . 122.2(3) ?
    O1 C7 N3 . . 121.7(4) ?
    N2 C7 N3 . . 116.1(3) ?
    N3 C8 C9 . . 109.9(4) ?
    N3 C8 H8A . . 109.7 ?
    C9 C8 H8A . . 109.7 ?
    N3 C8 H8B . . 109.7 ?
    C9 C8 H8B . . 109.7 ?
    H8A C8 H8B . . 108.2 ?
    C8 C9 Cl3 . . 109.5(3) ?
    C8 C9 H9A . . 109.8 ?
    Cl3 C9 H9A . . 109.8 ?
    C8 C9 H9B . . 109.8 ?
    Cl3 C9 H9B . . 109.8 ?
    H9A C9 H9B . . 108.2 ?
    C15 C10 C11 . . 120.7(3) ?
    C15 C10 C16 . . 120.0(3) ?
    C11 C10 C16 . . 119.3(3) ?
    C15 C10 Ru1 . . 71.9(2) ?
    C11 C10 Ru1 . . 71.3(2) ?
    C16 C10 Ru1 . . 129.5(3) ?
    C12 C11 C10 . . 118.5(3) ?
    C12 C11 C17 . . 120.2(4) ?
    C10 C11 C17 . . 121.2(4) ?
    C12 C11 Ru1 . . 71.3(2) ?
    C10 C11 Ru1 . . 70.0(2) ?
    C17 C11 Ru1 . . 130.5(3) ?
    C11 C12 C13 . . 121.2(3) ?
    C11 C12 C18 . . 119.7(4) ?
    C13 C12 C18 . . 119.1(4) ?
    C11 C12 Ru1 . . 70.9(2) ?
    C13 C12 Ru1 . . 70.8(2) ?
    C18 C12 Ru1 . . 130.9(3) ?
    C14 C13 C12 . . 119.1(4) ?
    C14 C13 C19 . . 121.6(4) ?
    C12 C13 C19 . . 119.3(4) ?
    C14 C13 Ru1 . . 72.2(2) ?
    C12 C13 Ru1 . . 71.1(2) ?
    C19 C13 Ru1 . . 127.6(3) ?
    C13 C14 C15 . . 120.6(3) ?
    C13 C14 C20 . . 120.9(4) ?
    C15 C14 C20 . . 118.5(4) ?
    C13 C14 Ru1 . . 70.42(19) ?
    C15 C14 Ru1 . . 69.99(18) ?
    C20 C14 Ru1 . . 131.1(3) ?
    C10 C15 C14 . . 119.7(3) ?
    C10 C15 C21 . . 121.0(4) ?
    C14 C15 C21 . . 119.2(3) ?
    C10 C15 Ru1 . . 70.52(19) ?
    C14 C15 Ru1 . . 71.89(19) ?
    C21 C15 Ru1 . . 128.4(3) ?
    C10 C16 H16A . . 109.5 ?
    C10 C16 H16B . . 109.5 ?
    H16A C16 H16B . . 109.5 ?
    C10 C16 H16C . . 109.5 ?
    H16A C16 H16C . . 109.5 ?
    H16B C16 H16C . . 109.5 ?
    C11 C17 H17A . . 109.5 ?
    C11 C17 H17B . . 109.5 ?
    H17A C17 H17B . . 109.5 ?
    C11 C17 H17C . . 109.5 ?
    H17A C17 H17C . . 109.5 ?
    H17B C17 H17C . . 109.5 ?
    C12 C18 H18A . . 109.5 ?
    C12 C18 H18B . . 109.5 ?
    H18A C18 H18B . . 109.5 ?
    C12 C18 H18C . . 109.5 ?
    H18A C18 H18C . . 109.5 ?
    H18B C18 H18C . . 109.5 ?
    C13 C19 H19A . . 109.5 ?
    C13 C19 H19B . . 109.5 ?
    H19A C19 H19B . . 109.5 ?
    C13 C19 H19C . . 109.5 ?
    H19A C19 H19C . . 109.5 ?
    H19B C19 H19C . . 109.5 ?
    C14 C20 H20A . . 109.5 ?
    C14 C20 H20B . . 109.5 ?
    H20A C20 H20B . . 109.5 ?
    C14 C20 H20C . . 109.5 ?
    H20A C20 H20C . . 109.5 ?
    H20B C20 H20C . . 109.5 ?
    C15 C21 H21A . . 109.5 ?
    C15 C21 H21B . . 109.5 ?
    H21A C21 H21B . . 109.5 ?
    C15 C21 H21C . . 109.5 ?
    H21A C21 H21C . . 109.5 ?
    H21B C21 H21C . . 109.5 ?
    Cl6 C22 Cl4 . . 111.9(3) ?
    Cl6 C22 Cl5 . . 110.0(3) ?
    Cl4 C22 Cl5 . . 108.8(3) ?
    Cl6 C22 H22 . . 108.7 ?
    Cl4 C22 H22 . . 108.7 ?
    Cl5 C22 H22 . . 108.7 ?
    C1 N1 C5 . . 116.9(3) ?
    C1 N1 Ru1 . . 121.6(2) ?
    C5 N1 Ru1 . . 121.0(2) ?
    C7 N2 C6 . . 120.8(3) ?
    C7 N2 H2A . . 119.6 ?
    C6 N2 H2A . . 119.6 ?
    C7 N3 C8 . . 123.0(4) ?
    C7 N3 H3A . . 118.5 ?
    C8 N3 H3A . . 118.5 ?
    N1 Ru1 C10 . . 89.18(12) ?
    N1 Ru1 C15 . . 111.30(12) ?
    C10 Ru1 C15 . . 37.62(14) ?
    N1 Ru1 C11 . . 95.27(13) ?
    C10 Ru1 C11 . . 38.75(14) ?
    C15 Ru1 C11 . . 68.98(14) ?
    N1 Ru1 C13 . . 163.60(13) ?
    C10 Ru1 C13 . . 81.75(14) ?
    C15 Ru1 C13 . . 68.85(14) ?
    C11 Ru1 C13 . . 69.16(15) ?
    N1 Ru1 C12 . . 125.62(13) ?
    C10 Ru1 C12 . . 68.74(14) ?
    C15 Ru1 C12 . . 80.87(14) ?
    C11 Ru1 C12 . . 37.82(14) ?
    C13 Ru1 C12 . . 38.13(15) ?
    N1 Ru1 C14 . . 148.47(13) ?
    C10 Ru1 C14 . . 68.22(14) ?
    C15 Ru1 C14 . . 38.12(14) ?
    C11 Ru1 C14 . . 80.92(14) ?
    C13 Ru1 C14 . . 37.39(15) ?
    C12 Ru1 C14 . . 67.60(14) ?
    N1 Ru1 Cl1 . . 86.60(8) ?
    C10 Ru1 Cl1 . . 123.07(10) ?
    C15 Ru1 Cl1 . . 93.15(10) ?
    C11 Ru1 Cl1 . . 161.48(10) ?
    C13 Ru1 Cl1 . . 109.80(11) ?
    C12 Ru1 Cl1 . . 147.30(11) ?
    C14 Ru1 Cl1 . . 87.87(10) ?
    N1 Ru1 Cl2 . . 85.37(8) ?
    C10 Ru1 Cl2 . . 146.83(10) ?
    C15 Ru1 Cl2 . . 163.25(10) ?
    C11 Ru1 Cl2 . . 109.23(10) ?
    C13 Ru1 Cl2 . . 94.75(11) ?
    C12 Ru1 Cl2 . . 88.16(10) ?
    C14 Ru1 Cl2 . . 125.58(11) ?
    Cl1 Ru1 Cl2 . . 89.28(3) ?
loop_
    _geom_torsion_atom_site_label_1
    _geom_torsion_atom_site_label_2
    _geom_torsion_atom_site_label_3
    _geom_torsion_atom_site_label_4
    _geom_torsion_site_symmetry_1
    _geom_torsion_site_symmetry_2
    _geom_torsion_site_symmetry_3
    _geom_torsion_site_symmetry_4
    _geom_torsion
    _geom_torsion_publ_flag
    N1 C1 C2 C3 . . . . 0.3(6) ?
    C1 C2 C3 C4 . . . . -2.2(6) ?
    C1 C2 C3 C6 . . . . 174.7(4) ?
    C2 C3 C4 C5 . . . . 1.6(6) ?
    C6 C3 C4 C5 . . . . -175.1(4) ?
    C3 C4 C5 N1 . . . . 1.0(6) ?
    C4 C3 C6 N2 . . . . -23.1(6) ?
    C2 C3 C6 N2 . . . . 160.2(4) ?
    N3 C8 C9 Cl3 . . . . 178.7(3) ?
    C15 C10 C11 C12 . . . . -0.2(5) ?
    C16 C10 C11 C12 . . . . 179.6(3) ?
    Ru1 C10 C11 C12 . . . . 54.1(3) ?
    C15 C10 C11 C17 . . . . 179.7(3) ?
    C16 C10 C11 C17 . . . . -0.5(5) ?
    Ru1 C10 C11 C17 . . . . -126.0(3) ?
    C15 C10 C11 Ru1 . . . . -54.3(3) ?
    C16 C10 C11 Ru1 . . . . 125.5(3) ?
    C10 C11 C12 C13 . . . . -1.6(5) ?
    C17 C11 C12 C13 . . . . 178.5(3) ?
    Ru1 C11 C12 C13 . . . . 51.9(3) ?
    C10 C11 C12 C18 . . . . 179.8(3) ?
    C17 C11 C12 C18 . . . . -0.2(5) ?
    Ru1 C11 C12 C18 . . . . -126.8(3) ?
    C10 C11 C12 Ru1 . . . . -53.4(3) ?
    C17 C11 C12 Ru1 . . . . 126.6(3) ?
    C11 C12 C13 C14 . . . . 4.0(5) ?
    C18 C12 C13 C14 . . . . -177.3(3) ?
    Ru1 C12 C13 C14 . . . . 55.9(3) ?
    C11 C12 C13 C19 . . . . -175.1(3) ?
    C18 C12 C13 C19 . . . . 3.5(5) ?
    Ru1 C12 C13 C19 . . . . -123.2(4) ?
    C11 C12 C13 Ru1 . . . . -51.9(3) ?
    C18 C12 C13 Ru1 . . . . 126.8(3) ?
    C12 C13 C14 C15 . . . . -4.6(5) ?
    C19 C13 C14 C15 . . . . 174.5(4) ?
    Ru1 C13 C14 C15 . . . . 50.8(3) ?
    C12 C13 C14 C20 . . . . 177.7(3) ?
    C19 C13 C14 C20 . . . . -3.2(6) ?
    Ru1 C13 C14 C20 . . . . -126.9(4) ?
    C12 C13 C14 Ru1 . . . . -55.4(3) ?
    C19 C13 C14 Ru1 . . . . 123.8(4) ?
    C11 C10 C15 C14 . . . . -0.4(5) ?
    C16 C10 C15 C14 . . . . 179.8(3) ?
    Ru1 C10 C15 C14 . . . . -54.4(3) ?
    C11 C10 C15 C21 . . . . 177.8(3) ?
    C16 C10 C15 C21 . . . . -2.0(5) ?
    Ru1 C10 C15 C21 . . . . 123.7(3) ?
    C11 C10 C15 Ru1 . . . . 54.1(3) ?
    C16 C10 C15 Ru1 . . . . -125.8(3) ?
    C13 C14 C15 C10 . . . . 2.8(5) ?
    C20 C14 C15 C10 . . . . -179.4(3) ?
    Ru1 C14 C15 C10 . . . . 53.8(3) ?
    C13 C14 C15 C21 . . . . -175.4(4) ?
    C20 C14 C15 C21 . . . . 2.4(5) ?
    Ru1 C14 C15 C21 . . . . -124.4(3) ?
    C13 C14 C15 Ru1 . . . . -51.0(3) ?
    C20 C14 C15 Ru1 . . . . 126.8(3) ?
    C2 C1 N1 C5 . . . . 2.2(5) ?
    C2 C1 N1 Ru1 . . . . -169.6(3) ?
    C4 C5 N1 C1 . . . . -2.8(5) ?
    C4 C5 N1 Ru1 . . . . 169.0(3) ?
    O1 C7 N2 C6 . . . . -13.3(6) ?
    N3 C7 N2 C6 . . . . 165.5(3) ?
    C3 C6 N2 C7 . . . . 90.2(5) ?
    O1 C7 N3 C8 . . . . -6.5(6) ?
    N2 C7 N3 C8 . . . . 174.6(4) ?
    C9 C8 N3 C7 . . . . -79.5(5) ?
    C1 N1 Ru1 C10 . . . . 77.1(3) ?
    C5 N1 Ru1 C10 . . . . -94.3(3) ?
    C1 N1 Ru1 C15 . . . . 46.0(3) ?
    C5 N1 Ru1 C15 . . . . -125.4(3) ?
    C1 N1 Ru1 C11 . . . . 115.4(3) ?
    C5 N1 Ru1 C11 . . . . -56.0(3) ?
    C1 N1 Ru1 C13 . . . . 133.3(5) ?
    C5 N1 Ru1 C13 . . . . -38.1(6) ?
    C1 N1 Ru1 C12 . . . . 140.0(3) ?
    C5 N1 Ru1 C12 . . . . -31.4(3) ?
    C1 N1 Ru1 C14 . . . . 34.2(4) ?
    C5 N1 Ru1 C14 . . . . -137.2(3) ?
    C1 N1 Ru1 Cl1 . . . . -46.1(3) ?
    C5 N1 Ru1 Cl1 . . . . 142.5(3) ?
    C1 N1 Ru1 Cl2 . . . . -135.6(3) ?
    C5 N1 Ru1 Cl2 . . . . 53.0(3) ?
    C15 C10 Ru1 N1 . . . . -127.9(2) ?
    C11 C10 Ru1 N1 . . . . 99.5(2) ?
    C16 C10 Ru1 N1 . . . . -13.5(3) ?
    C11 C10 Ru1 C15 . . . . -132.7(3) ?
    C16 C10 Ru1 C15 . . . . 114.4(4) ?
    C15 C10 Ru1 C11 . . . . 132.7(3) ?
    C16 C10 Ru1 C11 . . . . -112.9(4) ?
    C15 C10 Ru1 C13 . . . . 65.9(2) ?
    C11 C10 Ru1 C13 . . . . -66.8(2) ?
    C16 C10 Ru1 C13 . . . . -179.8(4) ?
    C15 C10 Ru1 C12 . . . . 103.1(2) ?
    C11 C10 Ru1 C12 . . . . -29.6(2) ?
    C16 C10 Ru1 C12 . . . . -142.6(4) ?
    C15 C10 Ru1 C14 . . . . 29.6(2) ?
    C11 C10 Ru1 C14 . . . . -103.1(2) ?
    C16 C10 Ru1 C14 . . . . 144.0(4) ?
    C15 C10 Ru1 Cl1 . . . . -42.5(2) ?
    C11 C10 Ru1 Cl1 . . . . -175.13(17) ?
    C16 C10 Ru1 Cl1 . . . . 71.9(4) ?
    C15 C10 Ru1 Cl2 . . . . 151.89(18) ?
    C11 C10 Ru1 Cl2 . . . . 19.2(3) ?
    C16 C10 Ru1 Cl2 . . . . -93.7(4) ?
    C10 C15 Ru1 N1 . . . . 57.9(2) ?
    C14 C15 Ru1 N1 . . . . -170.1(2) ?
    C21 C15 Ru1 N1 . . . . -56.8(4) ?
    C14 C15 Ru1 C10 . . . . 132.0(3) ?
    C21 C15 Ru1 C10 . . . . -114.7(4) ?
    C10 C15 Ru1 C11 . . . . -29.5(2) ?
    C14 C15 Ru1 C11 . . . . 102.5(2) ?
    C21 C15 Ru1 C11 . . . . -144.2(4) ?
    C10 C15 Ru1 C13 . . . . -104.5(2) ?
    C14 C15 Ru1 C13 . . . . 27.5(2) ?
    C21 C15 Ru1 C13 . . . . 140.8(4) ?
    C10 C15 Ru1 C12 . . . . -66.9(2) ?
    C14 C15 Ru1 C12 . . . . 65.1(2) ?
    C21 C15 Ru1 C12 . . . . 178.5(4) ?
    C10 C15 Ru1 C14 . . . . -132.0(3) ?
    C21 C15 Ru1 C14 . . . . 113.3(4) ?
    C10 C15 Ru1 Cl1 . . . . 145.5(2) ?
    C14 C15 Ru1 Cl1 . . . . -82.5(2) ?
    C21 C15 Ru1 Cl1 . . . . 30.8(4) ?
    C10 C15 Ru1 Cl2 . . . . -116.5(4) ?
    C14 C15 Ru1 Cl2 . . . . 15.5(5) ?
    C21 C15 Ru1 Cl2 . . . . 128.8(4) ?
    C12 C11 Ru1 N1 . . . . 146.6(2) ?
    C10 C11 Ru1 N1 . . . . -82.1(2) ?
    C17 C11 Ru1 N1 . . . . 32.4(4) ?
    C12 C11 Ru1 C10 . . . . -131.3(3) ?
    C17 C11 Ru1 C10 . . . . 114.5(5) ?
    C12 C11 Ru1 C15 . . . . -102.6(2) ?
    C10 C11 Ru1 C15 . . . . 28.7(2) ?
    C17 C11 Ru1 C15 . . . . 143.2(4) ?
    C12 C11 Ru1 C13 . . . . -28.1(2) ?
    C10 C11 Ru1 C13 . . . . 103.2(2) ?
    C17 C11 Ru1 C13 . . . . -142.3(4) ?
    C10 C11 Ru1 C12 . . . . 131.3(3) ?
    C17 C11 Ru1 C12 . . . . -114.2(5) ?
    C12 C11 Ru1 C14 . . . . -64.9(2) ?
    C10 C11 Ru1 C14 . . . . 66.4(2) ?
    C17 C11 Ru1 C14 . . . . -179.2(4) ?
    C12 C11 Ru1 Cl1 . . . . -118.4(3) ?
    C10 C11 Ru1 Cl1 . . . . 12.9(5) ?
    C17 C11 Ru1 Cl1 . . . . 127.4(4) ?
    C12 C11 Ru1 Cl2 . . . . 59.7(2) ?
    C10 C11 Ru1 Cl2 . . . . -169.01(18) ?
    C17 C11 Ru1 Cl2 . . . . -54.5(4) ?
    C14 C13 Ru1 N1 . . . . -121.7(5) ?
    C12 C13 Ru1 N1 . . . . 8.8(6) ?
    C19 C13 Ru1 N1 . . . . 121.7(5) ?
    C14 C13 Ru1 C10 . . . . -64.7(2) ?
    C12 C13 Ru1 C10 . . . . 65.9(2) ?
    C19 C13 Ru1 C10 . . . . 178.7(4) ?
    C14 C13 Ru1 C15 . . . . -28.0(2) ?
    C12 C13 Ru1 C15 . . . . 102.6(2) ?
    C19 C13 Ru1 C15 . . . . -144.6(4) ?
    C14 C13 Ru1 C11 . . . . -102.7(3) ?
    C12 C13 Ru1 C11 . . . . 27.9(2) ?
    C19 C13 Ru1 C11 . . . . 140.7(4) ?
    C14 C13 Ru1 C12 . . . . -130.6(3) ?
    C19 C13 Ru1 C12 . . . . 112.9(5) ?
    C12 C13 Ru1 C14 . . . . 130.6(3) ?
    C19 C13 Ru1 C14 . . . . -116.6(5) ?
    C14 C13 Ru1 Cl1 . . . . 57.6(2) ?
    C12 C13 Ru1 Cl1 . . . . -171.85(19) ?
    C19 C13 Ru1 Cl1 . . . . -59.0(4) ?
    C14 C13 Ru1 Cl2 . . . . 148.5(2) ?
    C12 C13 Ru1 Cl2 . . . . -80.9(2) ?
    C19 C13 Ru1 Cl2 . . . . 32.0(4) ?
    C11 C12 Ru1 N1 . . . . -42.4(3) ?
    C13 C12 Ru1 N1 . . . . -176.9(2) ?
    C18 C12 Ru1 N1 . . . . 70.8(4) ?
    C11 C12 Ru1 C10 . . . . 30.3(2) ?
    C13 C12 Ru1 C10 . . . . -104.3(2) ?
    C18 C12 Ru1 C10 . . . . 143.5(4) ?
    C11 C12 Ru1 C15 . . . . 67.3(2) ?
    C13 C12 Ru1 C15 . . . . -67.2(2) ?
    C18 C12 Ru1 C15 . . . . -179.5(4) ?
    C13 C12 Ru1 C11 . . . . -134.6(3) ?
    C18 C12 Ru1 C11 . . . . 113.2(5) ?
    C11 C12 Ru1 C13 . . . . 134.6(3) ?
    C18 C12 Ru1 C13 . . . . -112.2(5) ?
    C11 C12 Ru1 C14 . . . . 104.6(2) ?
    C13 C12 Ru1 C14 . . . . -29.9(2) ?
    C18 C12 Ru1 C14 . . . . -142.2(4) ?
    C11 C12 Ru1 Cl1 . . . . 148.85(18) ?
    C13 C12 Ru1 Cl1 . . . . 14.3(3) ?
    C18 C12 Ru1 Cl1 . . . . -98.0(4) ?
    C11 C12 Ru1 Cl2 . . . . -125.4(2) ?
    C13 C12 Ru1 Cl2 . . . . 100.1(2) ?
    C18 C12 Ru1 Cl2 . . . . -12.2(4) ?
    C13 C14 Ru1 N1 . . . . 152.7(2) ?
    C15 C14 Ru1 N1 . . . . 17.9(4) ?
    C20 C14 Ru1 N1 . . . . -92.9(4) ?
    C13 C14 Ru1 C10 . . . . 105.5(3) ?
    C15 C14 Ru1 C10 . . . . -29.2(2) ?
    C20 C14 Ru1 C10 . . . . -140.1(4) ?
    C13 C14 Ru1 C15 . . . . 134.8(3) ?
    C20 C14 Ru1 C15 . . . . -110.8(5) ?
    C13 C14 Ru1 C11 . . . . 67.4(2) ?
    C15 C14 Ru1 C11 . . . . -67.4(2) ?
    C20 C14 Ru1 C11 . . . . -178.2(4) ?
    C15 C14 Ru1 C13 . . . . -134.8(3) ?
    C20 C14 Ru1 C13 . . . . 114.4(5) ?
    C13 C14 Ru1 C12 . . . . 30.5(2) ?
    C15 C14 Ru1 C12 . . . . -104.3(2) ?
    C20 C14 Ru1 C12 . . . . 144.9(4) ?
    C13 C14 Ru1 Cl1 . . . . -127.4(2) ?
    C15 C14 Ru1 Cl1 . . . . 97.8(2) ?
    C20 C14 Ru1 Cl1 . . . . -13.0(4) ?
    C13 C14 Ru1 Cl2 . . . . -39.8(3) ?
    C15 C14 Ru1 Cl2 . . . . -174.57(17) ?
    C20 C14 Ru1 Cl2 . . . . 74.6(4) ?
loop_
    _geom_hbond_atom_site_label_D
    _geom_hbond_atom_site_label_H
    _geom_hbond_atom_site_label_A
    _geom_hbond_site_symmetry_A
    _geom_hbond_distance_DH
    _geom_hbond_distance_HA
    _geom_hbond_distance_DA
    _geom_hbond_angle_DHA
    _geom_hbond_publ_flag
    N2 H2a Cl2 3_576 0.86 2.620 3.270(3) 133.0 y
    N3 H3a Cl1 3_576 0.86 2.490 3.226(4) 144.3 y
    C22 H22 O1 3_676 0.98 1.950 2.908(5) 165.3 y
data_global
_journal_date_recd_electronic     2011-10-20
_journal_date_accepted     2011-10-21
_journal_name_full     'Acta Crystallographica, Section E'
_journal_year     2011
_journal_volume     67
_journal_issue     11
_journal_page_first     m1613
_journal_page_last     m1613
_journal_paper_category     QM
_journal_coeditor_code     FF2037
_publ_contact_author
;
      Therrien, Bruno
      Institut de chimie,
      Universit\'e de Neuch\^atel,
      Avenue de Bellevaux 51,
      CH-2000 Neuch\^atel,
      Switzerland
;
_publ_contact_author_email     bruno.therrien@unine.ch
_publ_contact_author_fax     '+41 32 7182511'
_publ_contact_author_phone     '+41 32 7182499'
_publ_section_title
;\
Dichlorido[1-(2-chloroethyl)-3-(pyridin-4-ylmethyl-\k<i>N</i>)urea](\h^6^-\
hexamethylbenzene)ruthenium(II) chloroform monosolvate
;
loop_
    _publ_author_name
    _publ_author_address
    'Auzias, Mathieu'
;
      Institut de Chimie,
      Universit\'e de Neuch\^atel,
      Avenue de Bellevaux 51,
      CH-2000 Neuch\^atel,
      Switzerland
;
    'S\"uss-Fink, Georg'
;
      Institut de Chimie,
      Universit\'e de Neuch\^atel,
      Avenue de Bellevaux 51,
      CH-2000 Neuch\^atel,
      Switzerland
;
    'Therrien, Bruno'
;
      Institut de Chimie,
      Universit\'e de Neuch\^atel,
      Avenue de Bellevaux 51,
      CH-2000 Neuch\^atel,
      Switzerland
;
