# Supplementary material for: Dichlorido[1-(2-chloro­eth­yl)-3-(pyridin-4-ylmethyl-κN)urea](η6-hexa­methyl­benzene)­ruthenium(II) chloro­form monosolvate
Source: Acta Crystallogr Sect E Struct Rep Online. 2011 Oct 29;67(Pt 11):m1613. doi: 10.1107/S1600536811043728 (PMC3247534; doi:10.1107/S1600536811043728)
Supplement: Supplementary file 2 [file e-67-m1613-Isup2.hkl]

# 
# h,k,l, Fc-squared, Fo-squared, sigma(Fo-squared) and status flag 
# 
data_I
_shelx_title '  MA70423  STOE IPDS MEASUREMENT' 
_shelx_refln_list_code          4 
_shelx_F_calc_maximum      345.05 
_exptl_crystal_F_000      1352.00 
_reflns_d_resolution_high  0.8059 
 
loop_ 
 _symmetry_equiv_pos_as_xyz 
 'x, y, z' 
 '-x, y+1/2, -z+1/2' 
 '-x, -y, -z' 
 'x, -y-1/2, z-1/2' 
 
_cell_length_a    15.0947 
_cell_length_b    13.3402 
_cell_length_c    15.4847 
_cell_angle_alpha  90.000 
_cell_angle_beta  116.026 
_cell_angle_gamma  90.000 
 
_shelx_F_squared_multiplier     1.000 
 
loop_ 
 _refln_index_h 
 _refln_index_k 
 _refln_index_l 
 _refln_F_squared_calc 
 _refln_F_squared_meas 
 _refln_F_squared_sigma 
 _refln_observed_status 
   2   0   0     7180.76     5938.15    249.02 o 
   3   0   0    44647.53    37528.46   1916.06 o 
   4   0   0     1307.74     1368.17    179.31 o 
   5   0   0      876.52      730.85    144.86 o 
   6   0   0     8152.81     8423.07    188.97 o 
   7   0   0      329.89      277.10    121.19 o 
   8   0   0        7.99       33.01     92.41 o 
   9   0   0     2548.98     2569.99    114.03 o 
  10   0   0        0.98        6.99     88.90 o 
  11   0   0     4357.08     4437.66    120.12 o 
  12   0   0     6037.65     5509.31    192.21 o 
  13   0   0      993.25      813.65    158.86 o 
  14   0   0     2269.71     2353.72    166.75 o 
  15   0   0     1779.07     1822.94    146.31 o 
  16   0   0      289.31      230.72    146.66 o 
   1   1   0     9598.76     7348.51    344.87 o 
   2   1   0     3290.91     3915.94    177.66 o 
   3   1   0     6257.03     6574.54    307.01 o 
   4   1   0     2521.54     2475.25    114.80 o 
   5   1   0    14523.41    15712.60    690.59 o 
   6   1   0      367.20      296.77     70.13 o 
   7   1   0     5928.72     5301.31    228.08 o 
   8   1   0       90.83      119.54     58.75 o 
   9   1   0      690.50      735.36     70.56 o 
  10   1   0     1748.15     1706.53     77.92 o 
  11   1   0     1825.46     2053.03     86.96 o 
  12   1   0     1918.80     1925.91     80.39 o 
  13   1   0     4822.64     4610.50    120.34 o 
  14   1   0        2.61      -66.07     88.89 o 
  15   1   0      563.48      444.55    114.01 o 
  16   1   0      900.36      577.36    114.47 o 
   0   2   0      818.70      728.13    235.66 o 
   1   2   0        3.41      -15.48    216.89 o 
   2   2   0     1995.74     1913.71    148.45 o 
   3   2   0      833.41      866.62    121.88 o 
   4   2   0       15.85       84.35     75.46 o 
   5   2   0     2962.72     3272.50    200.87 o 
   6   2   0     9338.78     9021.69    542.43 o 
   7   2   0       64.65      106.78     73.69 o 
   8   2   0     1097.96     1024.61     70.14 o 
   9   2   0     2730.68     2867.72    148.02 o 
  10   2   0        4.89      -30.00     63.59 o 
  11   2   0       50.34       65.26     61.33 o 
  12   2   0      275.91      247.51     66.14 o 
  13   2   0      565.35      615.98     98.88 o 
  14   2   0       86.94      102.06    108.99 o 
  15   2   0       68.55       49.94    112.82 o 
  16   2   0      110.47       65.79    120.76 o 
   1   3   0      570.40      570.53    167.91 o 
   2   3   0     5449.29     5513.21    198.42 o 
   3   3   0     2873.22     3222.61    273.05 o 
   4   3   0    21132.93    23521.48    220.96 o 
   5   3   0     6968.92     7339.60    137.70 o 
   6   3   0     6952.20     7453.82    123.11 o 
   7   3   0    13957.25    14214.33    904.78 o 
   8   3   0    14632.78    15615.68    207.60 o 
   9   3   0      345.05      460.23     82.85 o 
  10   3   0      406.88      497.96     80.83 o 
  11   3   0     3020.54     3099.09    240.69 o 
  12   3   0     1185.15     1324.54     85.92 o 
  13   3   0     2329.95     2386.59     99.63 o 
  14   3   0     1266.32     1234.93     95.52 o 
  15   3   0       53.13       89.75    124.07 o 
  16   3   0       97.25       46.26    144.44 o 
   0   4   0     4247.97     5078.86    250.86 o 
   1   4   0    25764.77    28138.64   1048.81 o 
   2   4   0    13086.18    14866.88    512.74 o 
   3   4   0     2839.63     2859.91    122.68 o 
   4   4   0      361.81      317.14     76.84 o 
   5   4   0    29479.35    29493.66    278.17 o 
   6   4   0     9852.87     9827.34    211.83 o 
   7   4   0      461.67      294.40     62.56 o 
   8   4   0    15774.41    15034.99    498.22 o 
   9   4   0     4137.41     4396.55     94.04 o 
  10   4   0      595.25      625.50     65.88 o 
  11   4   0     1828.32     1942.59     75.77 o 
  12   4   0     6562.26     6990.57    164.27 o 
  13   4   0      729.97      823.68     90.42 o 
  14   4   0      616.23      736.19     95.32 o 
  15   4   0      588.82      474.04    128.43 o 
  16   4   0       44.49      -27.44    150.83 o 
   1   5   0      166.49      189.96    101.55 o 
   2   5   0     3047.85     3452.81    143.44 o 
   3   5   0     4617.62     4919.10    174.99 o 
   4   5   0     3990.20     4508.03    116.46 o 
   5   5   0     1596.16     1470.99     91.50 o 
   6   5   0     2331.69     2352.58    133.92 o 
   7   5   0     2627.63     2562.62     81.24 o 
   8   5   0      560.74      634.42     80.69 o 
   9   5   0      429.16      484.07     70.88 o 
  10   5   0     2339.78     2219.77    167.49 o 
  11   5   0        1.22      -24.74     75.67 o 
  12   5   0       59.21       -0.02     87.43 o 
  13   5   0        0.75       22.68     96.63 o 
  14   5   0       30.45       23.80    124.00 o 
  15   5   0       71.82      110.11    131.32 o 
  16   5   0       16.08      -80.13    257.64 o 
   0   6   0      142.64      185.05    121.31 o 
   1   6   0     8755.18     9070.94    186.58 o 
   2   6   0      897.50     1274.30    139.27 o 
   3   6   0      127.43      187.68    123.65 o 
   4   6   0      952.84     1083.88     97.18 o 
   5   6   0     1258.17     1344.74     97.41 o 
   6   6   0     4627.95     4665.00    105.97 o 
   7   6   0      266.90      257.90     76.52 o 
   8   6   0      189.78      147.57     89.88 o 
   9   6   0      199.22      240.73     78.79 o 
  10   6   0     2800.87     2695.47    100.10 o 
  11   6   0     2145.24     2155.81    115.66 o 
  12   6   0      771.33      819.87    100.28 o 
  13   6   0      256.28      222.37    100.24 o 
  14   6   0      929.16     1010.73    117.93 o 
  15   6   0       95.46      120.94    151.64 o 
   1   7   0    25941.37    26107.60    456.78 o 
   2   7   0     9998.78    10220.50    286.55 o 
   3   7   0     3889.44     3898.70    126.58 o 
   4   7   0    11412.92    10944.71    200.84 o 
   5   7   0     3836.74     3799.20    250.03 o 
   6   7   0     1248.30     1410.40     82.36 o 
   7   7   0     2417.28     2748.65    117.08 o 
   8   7   0     1250.65     1116.38     94.31 o 
   9   7   0       18.60       23.26     69.46 o 
  10   7   0     3980.25     3927.75    135.86 o 
  11   7   0      144.22      105.03     87.72 o 
  12   7   0     1610.64     1638.75     97.42 o 
  13   7   0     3520.64     3648.77    168.88 o 
  14   7   0      560.15      519.30    112.83 o 
  15   7   0      200.77      162.52    155.34 o 
   0   8   0     6079.09     5572.79    247.49 o 
   1   8   0     2901.47     3026.37    116.63 o 
   2   8   0     1418.97     1550.90    126.33 o 
   3   8   0     9830.06    10185.40    177.14 o 
   4   8   0     3837.15     4222.59    147.15 o 
   5   8   0        3.04        8.11     92.45 o 
   6   8   0     3122.43     2743.16    116.91 o 
   7   8   0        7.93       26.59     92.35 o 
   8   8   0      425.34      530.73     74.62 o 
   9   8   0      688.78      692.35     75.20 o 
  10   8   0       76.09       37.28     94.42 o 
  11   8   0     1691.25     1775.39    105.84 o 
  12   8   0      127.90       23.42     91.54 o 
  13   8   0      334.94      138.11    143.38 o 
  14   8   0     1428.72     1290.43    163.12 o 
   1   9   0        0.16       10.12     80.96 o 
   2   9   0     3788.79     4033.82    136.94 o 
   3   9   0       34.99       99.18    106.22 o 
   4   9   0       12.36      -10.94    103.64 o 
   5   9   0       67.64      175.08    103.37 o 
   6   9   0     1048.86     1114.36    132.26 o 
   7   9   0     1204.90     1391.58    152.66 o 
   8   9   0      257.29      182.86    104.65 o 
   9   9   0     1662.78     1737.12    102.00 o 
  10   9   0      185.37      186.75     90.45 o 
  11   9   0       94.54       65.85     95.29 o 
  12   9   0       74.69       14.21    111.96 o 
  13   9   0       14.87       30.37    129.64 o 
  14   9   0       37.56       30.43    264.74 o 
   0  10   0     5159.56     5583.67    187.90 o 
   1  10   0       27.13        0.55     94.30 o 
   2  10   0      677.04      712.85    127.79 o 
   3  10   0       98.87      125.69     89.95 o 
   4  10   0      504.90      554.41    107.32 o 
   5  10   0     1889.32     2038.24    109.38 o 
   6  10   0     6106.94     5997.60    148.42 o 
   7  10   0      546.59      647.71     93.58 o 
   8  10   0     2120.11     1949.35    138.97 o 
   9  10   0      955.79     1180.14    118.70 o 
  10  10   0        7.14       68.57    114.22 o 
  11  10   0      774.87      705.43    151.79 o 
  12  10   0     1324.85     1251.34    122.14 o 
  13  10   0       76.74       69.59    156.27 o 
   1  11   0     6114.87     5737.48    160.17 o 
   2  11   0     4168.53     4394.31    160.15 o 
   3  11   0     3830.98     3798.95    153.39 o 
   4  11   0     5266.19     5602.29    166.82 o 
   5  11   0     1260.15     1190.58    111.43 o 
   6  11   0      356.36      274.98    159.15 o 
   7  11   0     5199.65     5403.16    273.36 o 
   8  11   0     2057.21     2178.37    142.74 o 
   9  11   0      178.61      230.50    190.19 o 
  10  11   0     1862.46     2057.48    174.02 o 
  11  11   0     2828.44     2456.34    188.95 o 
  12  11   0        5.91      -51.99    214.66 o 
   0  12   0      189.73      160.65    118.25 o 
   1  12   0      462.04      377.41    112.68 o 
   2  12   0     1235.18     1357.38    170.41 o 
   3  12   0     1822.81     2091.42    161.03 o 
   4  12   0       35.30       78.81    120.25 o 
   5  12   0      690.67      657.07    157.71 o 
   6  12   0      226.24      221.20    157.88 o 
   7  12   0       56.88      104.10    158.77 o 
   8  12   0      794.57      683.03    186.41 o 
   9  12   0     2368.82     2347.84    181.64 o 
  10  12   0      560.02      556.06    252.57 o 
  11  12   0       52.93      -39.36    266.43 o 
   1  13   0      683.95      609.14    141.67 o 
   2  13   0     2133.24     2493.68    195.26 o 
   3  13   0      319.63      245.59    119.04 o 
   4  13   0        2.68       -3.95    152.16 o 
   5  13   0        8.11      -22.08    157.30 o 
   6  13   0        7.15      -92.01    170.24 o 
   7  13   0        1.17       -2.08    166.71 o 
   8  13   0       20.26      -83.52    173.39 o 
   9  13   0      213.00      189.05    155.97 o 
  10  13   0       66.93      185.15    222.34 o 
   0  14   0     4733.81     5021.67    250.14 o 
   1  14   0      977.68      971.09    183.08 o 
   2  14   0     1144.69     1191.70    167.59 o 
   3  14   0     3705.27     4021.73    229.74 o 
   4  14   0     1628.69     1819.86    201.71 o 
   5  14   0      187.27      179.88    166.93 o 
   6  14   0     1281.81     1304.45    178.97 o 
   7  14   0      257.40      224.72    154.28 o 
   8  14   0      147.94       28.59    219.34 o 
   1  15   0     1674.16     1781.38    241.45 o 
   2  15   0     2038.72     2154.98    202.99 o 
   3  15   0       20.22        9.79    190.10 o 
   4  15   0     1569.36     1688.90    181.47 o 
   5  15   0     1221.24     1256.55    185.60 o 
   6  15   0        1.61       69.49    267.91 o 
   1  16   0      187.02      123.35    267.78 o 
   2  16   0       43.03       44.06    287.67 o 
   3  16   0      367.23      438.07    247.72 o 
 -17   1   1        1.11       19.33    165.47 o 
 -16   1   1      282.11      200.16    116.81 o 
 -15   1   1      498.49      484.39    107.76 o 
 -14   1   1      934.55     1058.98    100.86 o 
 -13   1   1     2249.21     2482.94     91.41 o 
 -12   1   1      373.08      352.81     67.59 o 
 -11   1   1       70.41       44.47     65.68 o 
 -10   1   1      295.79      241.46     74.50 o 
  -9   1   1      725.82      780.01     65.62 o 
  -8   1   1    14857.65    14921.16    401.30 o 
  -7   1   1     3567.83     3664.36    192.67 o 
  -6   1   1     2914.18     2864.03    246.40 o 
  -5   1   1        3.69       11.19     85.74 o 
  -4   1   1     6857.07     7332.23    433.50 o 
  -3   1   1      760.71      671.82    110.23 o 
  -2   1   1    10708.63    10769.91    493.43 o 
  -1   1   1    16206.34    12201.75    439.21 o 
   0   1   1     2091.92     1444.43    112.50 o 
   1   1   1    44941.76    43334.69   2373.58 o 
   2   1   1    22348.84    22457.09   1059.54 o 
   3   1   1     9834.75    10774.87    395.88 o 
   4   1   1     7017.72     7289.83    381.09 o 
   5   1   1    26707.58    27463.39    966.86 o 
   6   1   1     2265.39     2374.39     88.01 o 
   7   1   1     9006.23     8527.62    246.55 o 
   8   1   1       78.56       61.66     64.06 o 
   9   1   1     1756.63     1846.07     85.72 o 
  10   1   1     1536.50     1649.52     81.07 o 
  11   1   1      795.86      864.53     69.40 o 
  12   1   1     1715.01     2017.45    104.30 o 
  13   1   1     1767.64     1745.89     88.45 o 
  14   1   1      441.56      509.88     91.25 o 
  15   1   1      378.54      351.16    116.21 o 
  16   1   1      268.23      260.42    138.50 o 
 -17   2   1      253.89       52.74    265.75 o 
 -16   2   1        0.32       -8.14    116.42 o 
 -15   2   1     3352.50     3579.21    183.98 o 
 -14   2   1     2053.25     2220.04    107.01 o 
 -13   2   1      150.32      226.26     86.74 o 
 -12   2   1     5800.86     5390.28    189.74 o 
 -11   2   1     3867.22     3944.48    220.49 o 
 -10   2   1     1292.36     1197.69     70.21 o 
  -9   2   1     2224.43     2089.32     73.93 o 
  -8   2   1      582.11      440.00     72.53 o 
  -7   2   1     3918.21     3758.18    178.87 o 
  -6   2   1    21005.35    20575.43    964.69 o 
  -5   2   1      499.85      469.24     80.02 o 
  -4   2   1     1432.61     1385.32     93.18 o 
  -3   2   1    75477.56    83153.76    948.12 o 
  -2   2   1    11341.12    12316.78    622.71 o 
  -1   2   1     4027.77     4469.09    171.19 o 
   1   2   1     1729.54     1747.05    153.15 o 
   2   2   1       17.91        5.09    102.48 o 
   3   2   1    10530.08    12171.80    237.78 o 
   4   2   1     3074.07     3633.19    156.25 o 
   5   2   1    31946.26    34550.20    725.78 o 
   6   2   1    13043.56    14354.21    174.22 o 
   7   2   1     5604.95     5225.03    294.20 o 
   8   2   1     2201.34     2165.68    134.40 o 
   9   2   1     3687.82     3904.44    141.13 o 
  10   2   1        5.64       12.34     62.92 o 
  11   2   1     2802.00     2841.22     92.28 o 
  12   2   1     6275.25     6606.81    237.03 o 
  13   2   1      208.01       94.12     89.29 o 
  14   2   1     1254.57     1274.81    110.18 o 
  15   2   1      248.26      230.00    108.21 o 
  16   2   1      153.72      130.45    151.44 o 
 -16   3   1      582.45      533.04    111.80 o 
 -15   3   1        9.01       14.65     95.94 o 
 -14   3   1      105.72       71.96     81.76 o 
 -13   3   1     1472.94     1530.07    102.10 o 
 -12   3   1       52.09        5.63     69.80 o 
 -11   3   1       78.07       69.59     77.02 o 
 -10   3   1     5605.74     5346.06    356.06 o 
  -9   3   1      257.92      259.05     77.71 o 
  -8   3   1      603.89      559.04     66.72 o 
  -7   3   1    18578.46    19360.81    773.19 o 
  -6   3   1     3313.65     3736.91    108.88 o 
  -5   3   1     4061.76     4080.62    118.44 o 
  -4   3   1       54.28      139.87     94.68 o 
  -3   3   1     9379.09     9014.65    334.54 o 
  -2   3   1      432.97      499.89    122.63 o 
  -1   3   1      292.57      414.44    111.66 o 
   0   3   1     5315.59     5413.09    181.76 o 
   1   3   1     3504.51     3449.26    169.41 o 
   2   3   1     1241.80     1319.22    127.17 o 
   3   3   1     4262.10     4825.06    141.02 o 
   4   3   1     3779.63     3824.50    122.37 o 
   5   3   1        2.66       22.66     72.56 o 
   6   3   1     3204.84     3161.13    184.32 o 
   7   3   1     5279.40     4492.69    364.55 o 
   8   3   1      816.63      938.85     82.96 o 
   9   3   1      370.93      432.89     75.52 o 
  10   3   1     3469.73     3603.89    176.56 o 
  11   3   1     1461.32     1441.96     82.28 o 
  12   3   1      322.40      355.55     83.65 o 
  13   3   1     1959.02     2171.68    121.96 o 
  14   3   1      157.98      113.98    135.62 o 
  15   3   1      349.51      220.73    109.11 o 
  16   3   1       67.01      -23.24    182.48 o 
 -16   4   1        1.61      -22.64    131.32 o 
 -15   4   1       89.32      139.80    112.22 o 
 -14   4   1      378.14      289.44     78.52 o 
 -13   4   1      389.63      451.98     87.96 o 
 -12   4   1       39.49       72.57     64.78 o 
 -11   4   1      144.31      180.70     85.56 o 
 -10   4   1      460.95      382.68     74.30 o 
  -9   4   1      370.42      509.92     77.26 o 
  -8   4   1      576.15      481.85     65.45 o 
  -7   4   1        8.81       19.17     64.03 o 
  -6   4   1    11352.73    11154.41    729.24 o 
  -5   4   1     1679.29     1452.24     85.05 o 
  -4   4   1      822.89      766.22     87.28 o 
  -3   4   1     8885.55     8901.77    193.11 o 
  -2   4   1     3432.97     3489.24    161.37 o 
  -1   4   1    19979.06    21797.53    276.68 o 
   0   4   1     1228.70     1002.79    107.72 o 
   1   4   1     1177.56     1669.53    161.11 o 
   2   4   1     1917.91     2318.05    137.10 o 
   3   4   1     2930.30     3645.17    127.76 o 
   4   4   1     2828.78     2896.07    111.41 o 
   5   4   1     2294.91     2318.55     87.98 o 
   6   4   1     3430.74     3321.12    105.49 o 
   7   4   1      710.54      693.19     63.59 o 
   8   4   1      430.36      433.88     78.72 o 
   9   4   1       44.62       37.23     63.56 o 
  10   4   1     1675.46     1593.50    126.64 o 
  11   4   1     1175.13     1114.18     83.35 o 
  12   4   1      311.60      278.75     77.82 o 
  13   4   1        4.16       47.08     77.10 o 
  14   4   1       23.45      -26.28    113.03 o 
  15   4   1        0.04      -26.36    120.22 o 
 -16   5   1      492.50      437.07    139.74 o 
 -15   5   1        0.20       -7.91    114.51 o 
 -14   5   1     2521.72     2377.51     95.90 o 
 -13   5   1     4025.15     4118.95    197.94 o 
 -12   5   1     1023.58     1032.43     99.08 o 
 -11   5   1     4391.12     4355.50    242.59 o 
 -10   5   1     1435.17     1407.55     89.25 o 
  -9   5   1      133.57      183.23     73.58 o 
  -8   5   1     2826.92     3096.72    110.26 o 
  -7   5   1    23394.80    24495.67    403.78 o 
  -6   5   1     1369.05     1557.38    112.00 o 
  -5   5   1     1141.45     1150.48     93.49 o 
  -4   5   1     5179.45     5563.30    124.72 o 
  -3   5   1       13.74       21.51     83.02 o 
  -2   5   1    18207.69    18849.29    272.06 o 
  -1   5   1    51327.32    55682.62    713.28 o 
   0   5   1       54.40      109.66     87.39 o 
   1   5   1     8139.86     8396.76    198.66 o 
   2   5   1     3577.30     3701.51    144.99 o 
   3   5   1      800.09      923.66     94.97 o 
   4   5   1    20753.57    21894.20    598.80 o 
   5   5   1     3209.16     3234.65    112.87 o 
   6   5   1     7136.44     6456.24    305.25 o 
   7   5   1     2424.00     2222.49    167.19 o 
   8   5   1     1788.14     1773.31     86.38 o 
   9   5   1     2846.97     2693.37    128.74 o 
  10   5   1     2743.58     2821.02    173.00 o 
  11   5   1      577.41      562.56     83.81 o 
  12   5   1      512.04      569.54     83.86 o 
  13   5   1     3025.41     3336.02    106.65 o 
  14   5   1      176.69      121.06    114.54 o 
  15   5   1      155.90      109.11    135.33 o 
 -16   6   1       50.19     -121.33    181.79 o 
 -15   6   1      684.92      662.59    113.90 o 
 -14   6   1     1397.32     1153.90    114.90 o 
 -13   6   1      214.62      136.69     99.19 o 
 -12   6   1     2144.79     2308.19    105.83 o 
 -11   6   1      763.58      728.53     68.80 o 
 -10   6   1       81.78       77.71     69.66 o 
  -9   6   1     1862.23     1917.53    118.44 o 
  -8   6   1     4033.35     4225.13    159.87 o 
  -7   6   1     1242.28     1132.04     91.23 o 
  -6   6   1     3449.08     3516.43     92.78 o 
  -5   6   1    17917.07    18196.15    193.73 o 
  -4   6   1     8895.49     9242.61    305.23 o 
  -3   6   1     3932.91     4399.53    127.42 o 
  -2   6   1     7245.64     7322.79    217.74 o 
  -1   6   1     5808.82     5728.72    143.62 o 
   0   6   1      707.79      587.75     94.12 o 
   1   6   1    14379.22    14660.93    235.33 o 
   2   6   1     8781.61     8658.92    198.81 o 
   3   6   1     5372.64     5935.49    154.85 o 
   4   6   1     1066.89      983.45     81.30 o 
   5   6   1     9206.27     9070.89    169.54 o 
   6   6   1     8934.48     8615.28    370.55 o 
   7   6   1      422.96      444.57     82.30 o 
   8   6   1     2427.52     2707.96     87.73 o 
   9   6   1     1139.40     1252.88     77.97 o 
  10   6   1      195.21      168.18     64.76 o 
  11   6   1     4019.14     3546.03    139.10 o 
  12   6   1     1082.10     1076.09     95.65 o 
  13   6   1       46.23       46.97    136.02 o 
  14   6   1      169.84      120.90    128.69 o 
  15   6   1      961.39     1016.99    169.14 o 
 -15   7   1      491.49      413.80    148.08 o 
 -14   7   1       90.32      104.77    117.06 o 
 -13   7   1       98.85      142.42     85.23 o 
 -12   7   1       94.30       79.68     81.64 o 
 -11   7   1      555.20      647.20     97.61 o 
 -10   7   1       51.73       45.15     83.70 o 
  -9   7   1      785.90      838.50     83.41 o 
  -8   7   1      109.91      145.06     78.93 o 
  -7   7   1     1007.43     1027.78     81.82 o 
  -6   7   1       63.69       55.89     79.86 o 
  -5   7   1      497.88      521.67     94.40 o 
  -4   7   1      980.95      891.12    101.20 o 
  -3   7   1      258.45      254.82     84.62 o 
  -2   7   1      457.71      427.61     75.62 o 
  -1   7   1     1287.94     1270.58     96.50 o 
   0   7   1       23.90       49.80     77.73 o 
   1   7   1      563.94      517.60     86.17 o 
   2   7   1     1096.24     1243.79    107.33 o 
   3   7   1      350.80      529.73    116.79 o 
   4   7   1      223.39      265.47    109.24 o 
   5   7   1     1636.08     1791.77    117.83 o 
   6   7   1     1284.47     1312.07     89.67 o 
   7   7   1       19.74      -16.95     76.26 o 
   8   7   1      831.90      827.30     80.55 o 
   9   7   1      398.87      342.13     65.47 o 
  10   7   1        7.42       40.60     85.37 o 
  11   7   1      138.32       69.58     88.33 o 
  12   7   1       41.34       39.76     98.54 o 
  13   7   1      225.82      106.30    114.84 o 
  14   7   1        0.23       -2.71    113.20 o 
 -15   8   1      403.96      346.90    265.75 o 
 -14   8   1     1211.84     1191.49    125.60 o 
 -13   8   1        7.83       -6.85    103.76 o 
 -12   8   1      619.98      492.21     93.99 o 
 -11   8   1      680.17      807.04     99.42 o 
 -10   8   1       87.39       66.31     85.51 o 
  -9   8   1     1924.60     2033.76     78.11 o 
  -8   8   1     1286.28     1151.46    102.37 o 
  -7   8   1     1084.45     1070.08     85.10 o 
  -6   8   1     2601.46     2740.02    186.13 o 
  -5   8   1     3544.12     3637.12    138.90 o 
  -4   8   1      267.52      258.99     85.54 o 
  -3   8   1     1248.21     1187.39    106.26 o 
  -2   8   1     1565.51     1589.40    101.68 o 
  -1   8   1      236.90      586.07    208.57 o 
   0   8   1     1078.82      971.24     82.08 o 
   1   8   1     3478.69     3421.97    133.67 o 
   2   8   1      767.79      785.75     86.77 o 
   3   8   1        1.87       54.60    104.66 o 
   4   8   1       78.82       71.30     93.75 o 
   5   8   1     3912.77     3823.81    124.40 o 
   6   8   1     3996.89     4213.19    136.68 o 
   7   8   1       35.78       95.58     79.29 o 
   8   8   1      552.82      555.73     80.30 o 
   9   8   1       11.52      -16.86     92.49 o 
  10   8   1      312.17      285.08    104.97 o 
  11   8   1     2828.19     2773.40    198.38 o 
  12   8   1      938.21      908.38    125.44 o 
  13   8   1       65.93       78.37    128.75 o 
  14   8   1      123.77       73.30    141.43 o 
 -14   9   1     1410.61     1426.96    156.46 o 
 -13   9   1     2748.61     2945.19    153.00 o 
 -12   9   1      188.15      172.76    114.05 o 
 -11   9   1     1386.21     1293.08    106.62 o 
 -10   9   1     4160.21     4485.83    144.51 o 
  -9   9   1       14.51        6.51    112.11 o 
  -8   9   1     4239.70     4171.67    120.58 o 
  -7   9   1     2503.29     2506.94    124.22 o 
  -6   9   1       12.91       12.78    101.50 o 
  -5   9   1     2375.71     2358.31    114.75 o 
  -4   9   1     3750.10     4339.16    173.96 o 
  -3   9   1      175.26      203.34     92.51 o 
  -2   9   1    10119.17    10826.66    216.97 o 
  -1   9   1    13154.93    13973.01    299.11 o 
   0   9   1      283.59      288.29     91.79 o 
   1   9   1    16248.96    17083.09    518.32 o 
   2   9   1     4808.82     4487.09    149.78 o 
   3   9   1     1645.75     1818.03    141.57 o 
   4   9   1     5749.10     6295.73    155.68 o 
   5   9   1     2048.27     2186.58    140.83 o 
   6   9   1       17.65       43.39     87.81 o 
   7   9   1     4344.89     4782.13    134.24 o 
   8   9   1     1084.95     1339.59    131.17 o 
   9   9   1      329.26      301.70    111.85 o 
  10   9   1     1330.22     1317.41    116.17 o 
  11   9   1      606.42      629.46    120.61 o 
  12   9   1      305.47      211.99    139.90 o 
  13   9   1     1855.81     1616.68    168.39 o 
 -13  10   1        3.76        3.52    168.75 o 
 -12  10   1      559.09      623.16    137.18 o 
 -11  10   1      550.83      632.12    129.37 o 
 -10  10   1       75.57       53.80    110.03 o 
  -9  10   1      941.03      960.69    116.13 o 
  -8  10   1       20.59       -7.81    127.39 o 
  -7  10   1        6.15      -44.74    100.75 o 
  -6  10   1     1123.74     1162.88     99.69 o 
  -5  10   1       54.50        5.86    125.14 o 
  -4  10   1       13.68       -0.85    124.43 o 
  -3  10   1     5245.45     5321.74    155.04 o 
  -2  10   1     1693.62     1848.77    121.25 o 
  -1  10   1       62.00      137.53     83.99 o 
   0  10   1     4752.15     4551.06    130.40 o 
   1  10   1      100.83       98.74    120.88 o 
   2  10   1     1467.52     1478.83    121.62 o 
   3  10   1     8609.26     8449.55    528.46 o 
   4  10   1        6.97        2.17    103.82 o 
   5  10   1      169.08      186.91    104.05 o 
   6  10   1      298.67      244.67    126.14 o 
   7  10   1       22.08        8.25    108.91 o 
   8  10   1     1394.50     1418.33    119.42 o 
   9  10   1     1409.43     1560.75    163.88 o 
  10  10   1       32.49        8.44    119.93 o 
  11  10   1      184.67      164.49    112.82 o 
  12  10   1       81.49        4.21    118.47 o 
 -12  11   1      176.16      190.49    152.41 o 
 -11  11   1      210.64       46.74    205.81 o 
 -10  11   1       58.36       38.19    140.21 o 
  -9  11   1        4.54      -24.89    112.96 o 
  -8  11   1      657.38      660.92    115.75 o 
  -7  11   1     1489.01     1314.93    120.44 o 
  -6  11   1       32.66      101.99    126.28 o 
  -5  11   1      359.73      438.88     89.28 o 
  -4  11   1      360.02      431.46     91.45 o 
  -3  11   1        7.64       43.11     82.78 o 
  -2  11   1      412.24      398.60     99.59 o 
  -1  11   1     1539.38     1417.95     97.08 o 
   0  11   1      358.40      368.04     90.79 o 
   1  11   1      359.60      437.68    105.79 o 
   2  11   1     1495.85     1507.28    132.53 o 
   3  11   1       17.41       47.21     99.85 o 
   4  11   1        1.50      -19.21    100.88 o 
   5  11   1      434.63      457.42    113.61 o 
   6  11   1      122.26      215.41    153.24 o 
   7  11   1      186.98      196.92    128.93 o 
   8  11   1       63.75        3.73    111.53 o 
   9  11   1      139.00      -43.39    139.86 o 
  10  11   1       57.28      -27.45    165.82 o 
  11  11   1       14.99      -31.37    211.94 o 
 -11  12   1      427.31      401.16    184.77 o 
 -10  12   1      257.76      328.73    170.75 o 
  -9  12   1     1309.27     1155.92    180.55 o 
  -8  12   1      829.28      802.16    138.35 o 
  -7  12   1      363.97      346.22    133.23 o 
  -6  12   1     3625.64     3877.35    157.66 o 
  -5  12   1       23.07       19.36    125.22 o 
  -4  12   1      194.04      188.94    121.78 o 
  -3  12   1     2052.30     2196.50    141.71 o 
  -2  12   1      997.39      967.52    127.21 o 
  -1  12   1     1651.90     1539.70    101.76 o 
   0  12   1     6969.25     7355.02    152.96 o 
   1  12   1      191.30      176.54    119.72 o 
   2  12   1      458.73      469.48    149.04 o 
   3  12   1     2780.79     2978.37    167.36 o 
   4  12   1      110.93      162.28    107.85 o 
   5  12   1     2135.85     2253.90    199.82 o 
   6  12   1     1638.16     1584.71    125.36 o 
   7  12   1       11.52      -47.27    160.16 o 
   8  12   1     1296.06     1217.08    148.05 o 
   9  12   1     1291.65     1442.40    213.30 o 
  10  12   1       69.96       55.02    176.91 o 
 -10  13   1     1195.03     1368.36    273.94 o 
  -9  13   1      219.58      213.97    214.79 o 
  -8  13   1     1156.28     1192.81    174.87 o 
  -7  13   1     1385.07     1532.34    151.93 o 
  -6  13   1       85.25       90.83    113.21 o 
  -5  13   1     2949.98     3391.26    142.68 o 
  -4  13   1     3473.89     3482.48    168.88 o 
  -3  13   1        2.43      -26.51    141.93 o 
  -2  13   1     1716.79     1871.26    153.70 o 
  -1  13   1      858.24      849.50    127.15 o 
   0  13   1      392.63      460.93    154.46 o 
   1  13   1     4775.66     4830.55    216.05 o 
   2  13   1     1626.84     1730.47    133.94 o 
   3  13   1      633.83      736.07    154.58 o 
   4  13   1     2984.53     3144.39    153.30 o 
   5  13   1     1581.60     1420.91    144.00 o 
   6  13   1      631.98      495.41    150.63 o 
   7  13   1     2641.23     2772.15    163.11 o 
   8  13   1      401.85      237.22    212.84 o 
   9  13   1       54.82       12.31    185.75 o 
  -9  14   1      200.36      265.75    389.50 o 
  -8  14   1      156.74       81.54    187.22 o 
  -7  14   1      100.37       60.81    176.67 o 
  -6  14   1       77.24       93.41    168.19 o 
  -5  14   1       89.99       61.14    138.00 o 
  -4  14   1      309.49      253.49    134.41 o 
  -3  14   1      743.65      766.09    154.03 o 
  -2  14   1      427.06      318.21    143.31 o 
  -1  14   1      162.20      204.40    142.18 o 
   0  14   1       88.95       54.83    168.33 o 
   1  14   1       45.04        3.98    144.66 o 
   2  14   1      574.01      618.77    128.41 o 
   3  14   1       13.61       67.73    154.24 o 
   4  14   1       50.19       79.91    163.44 o 
   5  14   1       47.08      102.57    201.71 o 
   6  14   1       80.05       35.54    148.36 o 
   7  14   1      129.61       25.07    156.90 o 
   8  14   1      971.42      909.99    229.81 o 
  -7  15   1      138.08      145.18    196.60 o 
  -6  15   1       68.87       84.16    215.41 o 
  -5  15   1      372.73      301.29    209.91 o 
  -4  15   1      320.62      294.90    196.20 o 
  -3  15   1      364.44      333.44    187.81 o 
  -2  15   1      596.11      548.51    186.54 o 
  -1  15   1       57.65       48.17    242.42 o 
   0  15   1        5.47       -5.98    232.22 o 
   1  15   1      320.81      206.60    183.67 o 
   2  15   1        1.33       20.71    188.03 o 
   3  15   1      342.30      370.43    198.08 o 
   4  15   1      629.95      537.21    211.86 o 
   5  15   1      460.79      444.59    205.84 o 
   6  15   1      219.89      192.18    273.58 o 
  -3  16   1     1935.95     2307.96    282.04 o 
  -2  16   1      147.51       50.33    236.29 o 
   1  16   1      318.95      307.83    236.09 o 
   2  16   1     1142.00     1389.26    253.74 o 
   3  16   1     2244.70     2665.64    361.10 o 
 -17   0   2      243.57       27.18    232.35 o 
 -16   0   2      501.35      399.99    165.28 o 
 -15   0   2     7193.63     7478.85    492.45 o 
 -14   0   2     4795.14     5132.87    151.13 o 
 -13   0   2        3.02      -38.94    127.30 o 
 -12   0   2     7774.47     7694.59    519.33 o 
 -11   0   2     1299.98     1211.87    101.94 o 
 -10   0   2     1151.94     1055.38    113.15 o 
  -9   0   2     8426.50     9180.58    179.03 o 
  -8   0   2     2495.32     2246.32    111.38 o 
  -7   0   2     1508.70     1692.27    145.05 o 
  -6   0   2     3714.93     3679.90    290.60 o 
  -5   0   2    47560.23    55329.46   1588.43 o 
  -4   0   2   119059.38   128328.92   9138.04 o 
  -3   0   2    74177.85    67441.97   6181.28 o 
  -2   0   2      142.09      116.87    126.48 o 
  -1   0   2    16774.79    11864.68    279.59 o 
   0   0   2    85192.74    73924.98    828.70 o 
   1   0   2     3843.97     3681.92    190.40 o 
   2   0   2    20932.70    22585.69    304.63 o 
   3   0   2    45614.61    50658.61   1750.72 o 
   4   0   2      196.47      329.86     92.83 o 
   5   0   2    18016.02    20197.47    244.08 o 
   6   0   2    22411.56    24766.20    581.71 o 
   7   0   2     1950.74     1753.92    130.34 o 
   8   0   2     2948.74     2733.39    126.79 o 
   9   0   2        1.16      -31.62     89.24 o 
  10   0   2       41.72       46.59     99.50 o 
  11   0   2     2258.65     2133.01    114.41 o 
  12   0   2     3375.08     4078.65    147.69 o 
  13   0   2        1.38       76.51    125.33 o 
  14   0   2     1814.10     1863.88    166.25 o 
  15   0   2        5.20       -5.14    205.37 o 
 -17   1   2       83.28       12.45    144.23 o 
 -16   1   2      810.83      863.83    117.74 o 
 -15   1   2       22.07       -5.53     82.91 o 
 -14   1   2      418.80      447.97     89.53 o 
 -13   1   2     6408.47     7016.20    112.25 o 
 -12   1   2       83.11       81.22     61.22 o 
 -11   1   2       43.16       88.39     77.95 o 
 -10   1   2     3555.12     3247.98    113.90 o 
  -9   1   2     1894.64     2018.11     81.55 o 
  -8   1   2     2724.09     3001.06    167.14 o 
  -7   1   2      203.98      152.74     61.24 o 
  -6   1   2      921.84      961.92     82.42 o 
  -5   1   2       68.84       82.02     68.53 o 
  -4   1   2    27851.20    29358.10   1043.87 o 
  -3   1   2      902.83      878.32    103.38 o 
  -2   1   2    10492.85    10966.47    219.11 o 
  -1   1   2    12562.41    12554.48    188.59 o 
   0   1   2     5741.11     6122.33    219.90 o 
   1   1   2     7493.70     7571.26    165.27 o 
   2   1   2     4494.30     5193.57    147.07 o 
   3   1   2       63.58      158.84     81.13 o 
   4   1   2    27171.93    29369.29    464.96 o 
   5   1   2      332.69      321.36     73.22 o 
   6   1   2     1710.28     1497.76     72.97 o 
   7   1   2     2145.83     2208.68     89.36 o 
   8   1   2     1103.89     1365.63     97.94 o 
   9   1   2       19.16      -17.72     73.64 o 
  10   1   2     1345.88     1621.69     78.64 o 
  11   1   2      172.96      177.10     61.05 o 
  12   1   2     1194.16     1097.04    115.81 o 
  13   1   2      418.54      395.50     89.74 o 
  14   1   2       87.92      127.81    112.13 o 
  15   1   2      962.95     1040.63    108.76 o 
 -17   2   2      502.19      280.05    181.12 o 
 -16   2   2        0.03       18.09    113.87 o 
 -15   2   2       66.05       54.39     89.85 o 
 -14   2   2       18.11       84.45     86.49 o 
 -13   2   2      270.06      356.35     80.93 o 
 -12   2   2       24.91       -2.38     64.18 o 
 -11   2   2      934.81      947.94     75.40 o 
 -10   2   2      145.60      177.25     67.21 o 
  -9   2   2      665.82      501.45     59.75 o 
  -8   2   2     1531.33     1565.47     78.51 o 
  -7   2   2      291.33      148.09     72.75 o 
  -6   2   2       29.90       40.64     67.46 o 
  -5   2   2     1419.54     1647.85     98.99 o 
  -4   2   2     1892.24     1826.99    102.69 o 
  -3   2   2        0.91       98.04     80.23 o 
  -2   2   2      159.62      105.28     88.19 o 
  -1   2   2     2975.12     3225.43    114.68 o 
   0   2   2     5357.88     5275.56    145.92 o 
   1   2   2      669.85      511.17     96.44 o 
   2   2   2     5165.09     4419.11    159.79 o 
   3   2   2      501.47      346.67     73.60 o 
   4   2   2    15006.60    14908.20    518.57 o 
   5   2   2     2135.43     2314.15     81.42 o 
   6   2   2     2984.89     2964.57    120.87 o 
   7   2   2      532.40      541.13     66.77 o 
   8   2   2     5064.29     5749.80    116.76 o 
   9   2   2       17.66       43.01     66.12 o 
  10   2   2      856.86      736.11     66.38 o 
  11   2   2      788.57      840.23     80.61 o 
  12   2   2     1732.24     1855.32    104.41 o 
  13   2   2       35.21       48.60     89.13 o 
  14   2   2      115.63       77.94    104.72 o 
  15   2   2        2.14       20.61    110.93 o 
 -17   3   2       24.88       40.47    130.16 o 
 -16   3   2      413.04      274.86    116.54 o 
 -15   3   2      506.36      460.49     86.73 o 
 -14   3   2     1827.36     1657.30     89.32 o 
 -13   3   2     1512.26     1458.93     99.92 o 
 -12   3   2     1081.42     1087.52     66.00 o 
 -11   3   2     1289.89     1146.33     72.22 o 
 -10   3   2      262.84      262.34     64.82 o 
  -9   3   2     2043.38     2153.38     83.97 o 
  -8   3   2    12359.04    10079.64    657.89 o 
  -7   3   2    10190.09    10195.08    195.01 o 
  -6   3   2       20.36       28.61     66.17 o 
  -5   3   2    14381.98    13855.72    286.22 o 
  -4   3   2     6872.00     7735.04    128.60 o 
  -3   3   2     5197.52     5638.05    264.57 o 
  -2   3   2    16846.13    17388.36    580.20 o 
  -1   3   2    25197.85    27909.12    414.03 o 
   0   3   2     9593.26    10896.88    168.85 o 
   1   3   2      436.72      479.86     85.19 o 
   2   3   2       20.30       26.52     80.34 o 
   3   3   2    24690.66    24115.51    981.64 o 
   4   3   2     7382.24     8179.42    174.08 o 
   5   3   2     4449.93     4679.99    247.30 o 
   6   3   2    13619.35    12893.64    812.38 o 
   7   3   2     1058.70     1108.93     74.31 o 
   8   3   2     1275.52     1298.89     83.24 o 
   9   3   2     5761.04     5615.11    286.66 o 
  10   3   2     4719.77     4601.84    319.94 o 
  11   3   2     1520.84     1578.81     99.41 o 
  12   3   2      517.28      525.75     98.41 o 
  13   3   2      951.44     1023.05     96.14 o 
  14   3   2      157.14       66.12    105.80 o 
  15   3   2      148.88      142.31    126.59 o 
 -17   4   2      359.79      435.14    258.65 o 
 -16   4   2       22.58      -22.64    108.53 o 
 -15   4   2     1778.22     1782.13    118.73 o 
 -14   4   2      614.44      601.15     84.86 o 
 -13   4   2      756.05      867.86     97.11 o 
 -12   4   2      277.96      404.74     70.60 o 
 -11   4   2        2.11        3.16     63.52 o 
 -10   4   2     8437.22     8057.60    333.80 o 
  -9   4   2     7395.70     7949.38    123.23 o 
  -8   4   2     1945.06     1881.81     74.89 o 
  -7   4   2    12571.42    11667.35    414.06 o 
  -6   4   2    17006.36    18017.88    265.58 o 
  -5   4   2    24544.57    24981.24    580.25 o 
  -4   4   2    24599.02    24445.57   1232.47 o 
  -3   4   2     6038.02     6813.29    125.20 o 
  -2   4   2    22968.96    24869.07    481.55 o 
  -1   4   2     5785.78     6301.35    148.90 o 
   0   4   2    11301.51    12448.49    190.73 o 
   1   4   2     5819.60     5971.87    123.67 o 
   2   4   2     3914.36     3986.11    121.27 o 
   3   4   2     1494.21     1829.93     91.19 o 
   4   4   2     1433.11     1401.28     80.37 o 
   5   4   2    18893.44    19035.00    264.91 o 
   6   4   2     5157.25     5166.55    130.45 o 
   7   4   2      445.41      566.54     84.82 o 
   8   4   2     4277.13     4325.86    174.81 o 
   9   4   2     2947.69     2824.07    180.52 o 
  10   4   2       51.72       70.01     65.23 o 
  11   4   2     5049.00     5528.91    117.80 o 
  12   4   2     3841.80     3736.33    150.80 o 
  13   4   2        3.65       12.54    116.53 o 
  14   4   2      120.26       33.80    100.46 o 
  15   4   2      317.71      266.15    139.38 o 
 -16   5   2      165.12      106.16    121.65 o 
 -15   5   2        6.76      -66.84    104.71 o 
 -14   5   2       88.38       74.28     82.29 o 
 -13   5   2        0.41       -4.19     95.36 o 
 -12   5   2     1011.26      910.59     83.03 o 
 -11   5   2     1253.51     1193.16     68.45 o 
 -10   5   2      383.93      366.18     63.01 o 
  -9   5   2        4.46       -6.38     78.41 o 
  -8   5   2      841.36      682.96     65.96 o 
  -7   5   2     1610.49     1706.75     80.60 o 
  -6   5   2        2.40      -10.65     61.88 o 
  -5   5   2      761.50      722.50     77.81 o 
  -4   5   2     5883.49     5848.82    250.06 o 
  -3   5   2     5381.55     5721.63    120.44 o 
  -2   5   2      141.57      161.96     74.39 o 
  -1   5   2       75.29       71.43     73.71 o 
   0   5   2     2305.07     2832.40    107.27 o 
   1   5   2     2312.92     2434.28    114.81 o 
   2   5   2     1948.58     1921.35    108.12 o 
   3   5   2      204.14      239.25     73.58 o 
   4   5   2     1120.74     1280.98     81.91 o 
   5   5   2      494.69      478.45     71.35 o 
   6   5   2     1300.42     1162.27     70.12 o 
   7   5   2     4347.28     4327.31    265.67 o 
   8   5   2      249.16      284.05     78.83 o 
   9   5   2     2235.26     2260.42    142.89 o 
  10   5   2      894.08      881.48     76.06 o 
  11   5   2        6.30      -31.51     95.38 o 
  12   5   2      361.49      300.32     84.00 o 
  13   5   2      624.64      566.10    115.66 o 
  14   5   2       35.42       46.10    109.53 o 
  15   5   2       59.73      210.98    257.64 o 
 -16   6   2      223.93      102.97    130.28 o 
 -15   6   2     1072.53     1036.56    120.38 o 
 -14   6   2      447.48      351.88    103.33 o 
 -13   6   2        1.98       17.94    108.57 o 
 -12   6   2      468.76      559.64     82.41 o 
 -11   6   2      121.86      131.20     76.47 o 
 -10   6   2       56.38       61.48     70.00 o 
  -9   6   2     2449.95     2344.31     86.58 o 
  -8   6   2     4013.73     3962.83    129.90 o 
  -7   6   2      513.46      539.81     62.89 o 
  -6   6   2      425.72      503.10     71.65 o 
  -5   6   2      262.09      165.14     72.98 o 
  -4   6   2     3915.45     3617.02    111.99 o 
  -3   6   2      610.51      428.58     64.60 o 
  -2   6   2      415.03      587.85     77.92 o 
  -1   6   2    13738.33    14949.50    357.37 o 
   0   6   2      685.56      664.15     70.02 o 
   1   6   2      152.71      236.88     79.99 o 
   2   6   2      352.12      291.84     94.07 o 
   3   6   2     3609.03     3989.05    121.73 o 
   4   6   2     2109.14     2107.62     86.43 o 
   5   6   2     1974.78     1756.82     81.89 o 
   6   6   2     3257.74     3111.00    107.59 o 
   7   6   2      206.41      185.66     66.80 o 
   8   6   2       83.33       93.32     70.51 o 
   9   6   2      158.30      199.41     85.41 o 
  10   6   2     1369.98     1212.89     87.12 o 
  11   6   2     2783.39     3039.37    109.90 o 
  12   6   2      144.22       61.58    100.32 o 
  13   6   2      614.64      519.55    107.70 o 
  14   6   2       93.91      107.92    124.59 o 
 -15   7   2       37.78        9.93    132.23 o 
 -14   7   2     2877.58     2800.91    128.86 o 
 -13   7   2     7985.91     8704.12    148.16 o 
 -12   7   2      477.09      437.90     97.04 o 
 -11   7   2     3639.86     3310.44    201.07 o 
 -10   7   2     2794.46     2549.63    101.35 o 
  -9   7   2       44.84       51.58     69.29 o 
  -8   7   2      995.34     1017.94     78.44 o 
  -7   7   2    10157.94    10221.26    380.21 o 
  -6   7   2      259.99      280.33     81.63 o 
  -5   7   2     1632.39     1523.08     86.85 o 
  -4   7   2     4342.67     4464.09    107.76 o 
  -3   7   2     2580.69     2757.71     94.56 o 
  -2   7   2    36502.50    37231.48    590.16 o 
  -1   7   2     4059.36     4221.87    118.73 o 
   0   7   2       87.45       87.34     57.45 o 
   1   7   2     7064.79     6377.21    380.37 o 
   2   7   2     8450.23     8486.37    175.28 o 
   3   7   2     2677.99     2580.57    103.93 o 
   4   7   2    13686.85    13987.82    509.40 o 
   5   7   2     3719.85     3973.41    145.67 o 
   6   7   2       49.02        1.01     88.30 o 
   7   7   2     4754.08     4718.37    101.59 o 
   8   7   2      420.66      428.66     73.85 o 
   9   7   2      908.95      868.20     80.71 o 
  10   7   2     2481.77     2559.62    106.23 o 
  11   7   2       17.52       35.21     87.96 o 
  12   7   2      897.50      818.04    114.27 o 
  13   7   2     1011.29      893.05    123.57 o 
  14   7   2       80.19       53.60    165.60 o 
 -15   8   2      884.94      849.18    169.62 o 
 -14   8   2      781.03      758.57    132.56 o 
 -13   8   2       95.15       46.52    125.27 o 
 -12   8   2     1732.91     2055.76     98.05 o 
 -11   8   2     1525.69     1532.01    102.71 o 
 -10   8   2       51.11       27.77     80.12 o 
  -9   8   2     2331.75     2207.21     87.49 o 
  -8   8   2     1188.32     1116.46     80.44 o 
  -7   8   2      262.39      230.34     86.86 o 
  -6   8   2     1827.30     1833.47    103.57 o 
  -5   8   2      782.39      961.13    114.38 o 
  -4   8   2     2689.39     2852.71    105.25 o 
  -3   8   2     1489.69     1364.69     80.76 o 
  -2   8   2     1287.62     1235.94     87.88 o 
  -1   8   2     6199.14     6347.22    134.19 o 
   0   8   2     5403.77     5175.92    119.20 o 
   1   8   2     1587.91     1637.87    119.42 o 
   2   8   2     5001.02     4977.92    135.50 o 
   3   8   2    12930.34    13447.54    346.90 o 
   4   8   2      184.26      377.81    129.93 o 
   5   8   2      423.85      475.55    128.71 o 
   6   8   2     2674.97     2290.82     92.99 o 
   7   8   2      536.21      552.69     81.46 o 
   8   8   2     1025.44     1057.32     75.19 o 
   9   8   2      766.32      738.49     96.44 o 
  10   8   2       68.66       41.65     94.67 o 
  11   8   2      277.44      232.50    110.02 o 
  12   8   2        8.32       36.70    113.63 o 
  13   8   2      324.82      228.11    141.51 o 
 -14   9   2       94.39       18.14    126.98 o 
 -13   9   2       17.96       40.03    115.00 o 
 -12   9   2      174.80      128.79     96.77 o 
 -11   9   2       54.62       67.55     89.59 o 
 -10   9   2      827.70      766.86     97.97 o 
  -9   9   2      674.88      604.41    108.97 o 
  -8   9   2     2651.20     2413.31    104.07 o 
  -7   9   2     5017.33     4857.54    140.38 o 
  -6   9   2      115.95      107.45    102.62 o 
  -5   9   2       21.47      -20.47    104.58 o 
  -4   9   2      620.44      624.25    112.35 o 
  -3   9   2      473.75      514.24     83.19 o 
  -2   9   2     2049.87     1850.83    104.22 o 
  -1   9   2      439.55      464.33     91.52 o 
   0   9   2      777.76      801.75    100.45 o 
   1   9   2     4456.10     4662.39    163.56 o 
   2   9   2     1998.93     2363.34    142.62 o 
   3   9   2      181.49       29.09     89.53 o 
   4   9   2       80.42      123.44     89.03 o 
   5   9   2     1376.85     1505.05    101.06 o 
   6   9   2     1058.37     1059.73     98.95 o 
   7   9   2      271.48      174.99    102.20 o 
   8   9   2      890.54      680.57    103.39 o 
   9   9   2      467.59      591.00     98.74 o 
  10   9   2      698.29      530.77    101.57 o 
  11   9   2      731.79      672.95    137.35 o 
  12   9   2        6.03       47.64    127.74 o 
  13   9   2       22.01      -57.82    376.31 o 
 -14  10   2      612.37      444.27    273.87 o 
 -13  10   2       38.93      -23.68    120.86 o 
 -12  10   2      173.90      105.88    116.64 o 
 -11  10   2      104.09       87.91    100.65 o 
 -10  10   2      502.83      542.32    100.03 o 
  -9  10   2     4921.47     5258.27    187.14 o 
  -8  10   2      307.44      342.44    111.14 o 
  -7  10   2     4229.46     4048.36    175.48 o 
  -6  10   2     4958.26     5322.10    145.52 o 
  -5  10   2        0.71       13.96     99.00 o 
  -4  10   2        5.66       -0.97     86.64 o 
  -3  10   2     5852.92     6357.00    258.55 o 
  -2  10   2     3934.83     4014.32    121.81 o 
  -1  10   2      258.16      260.15     90.31 o 
   0  10   2     3735.49     3723.47    127.63 o 
   1  10   2        0.69       10.54    119.18 o 
   2  10   2      809.81      847.32    110.61 o 
   3  10   2       99.63      126.64    121.46 o 
   4  10   2      318.09      403.78    104.73 o 
   5  10   2     6620.19     6609.69    151.20 o 
   6  10   2     2160.35     2431.17    151.21 o 
   7  10   2      240.65      308.70    125.34 o 
   8  10   2     1330.44     1447.43    161.37 o 
   9  10   2      487.43      362.62    159.23 o 
  10  10   2       90.52       32.65    135.09 o 
  11  10   2     1016.41     1011.54    156.47 o 
  12  10   2      844.16      722.35    167.38 o 
 -13  11   2      531.77      460.96    184.00 o 
 -12  11   2       18.87      -48.26    172.93 o 
 -11  11   2     1814.32     1802.87    153.82 o 
 -10  11   2     2172.69     2287.36    169.87 o 
  -9  11   2      132.33      147.52    113.32 o 
  -8  11   2     4454.05     4422.63    143.44 o 
  -7  11   2      629.40      735.40    160.30 o 
  -6  11   2      127.44      110.96    127.53 o 
  -5  11   2     5053.11     5562.08    186.13 o 
  -4  11   2     2294.38     2440.13    142.59 o 
  -3  11   2       15.81      -19.08    115.46 o 
  -2  11   2     2623.71     2767.55    115.13 o 
  -1  11   2     8573.14     8079.04    205.71 o 
   0  11   2      269.28      258.44     96.29 o 
   1  11   2     8293.27     8518.03    190.28 o 
   2  11   2     1755.48     1517.50    131.93 o 
   3  11   2      196.22      165.12     99.58 o 
   4  11   2     3385.00     3447.04    151.80 o 
   5  11   2      261.21      277.34    108.26 o 
   6  11   2     3822.34     4084.41    153.06 o 
   7  11   2     2783.93     2935.58    131.97 o 
   8  11   2      258.25      237.15    114.01 o 
   9  11   2      998.89      946.06    215.04 o 
  10  11   2     3454.68     3627.62    222.69 o 
  11  11   2      739.73      430.17    216.84 o 
 -12  12   2      300.71      217.47    193.29 o 
 -11  12   2        0.22       14.63    177.19 o 
 -10  12   2      412.43      321.99    172.52 o 
  -9  12   2      231.91      265.25    144.16 o 
  -8  12   2       27.29       -4.00    132.48 o 
  -7  12   2      876.18      829.92    120.85 o 
  -6  12   2     2893.62     2825.80    150.78 o 
  -5  12   2      815.69      992.49    156.95 o 
  -4  12   2       71.47       93.68    146.95 o 
  -3  12   2     1141.57     1246.31    151.21 o 
  -2  12   2      336.48      369.48     98.91 o 
  -1  12   2      239.60      216.46     83.21 o 
   0  12   2       56.28       -0.29    123.34 o 
   1  12   2       60.06       15.55    122.55 o 
   2  12   2      712.39      781.54    150.85 o 
   3  12   2      125.88      134.35    148.78 o 
   4  12   2      359.08      343.20    153.36 o 
   5  12   2      537.95      555.00    128.63 o 
   6  12   2        4.14      -14.60    130.05 o 
   7  12   2      784.51      740.42    158.67 o 
   8  12   2     1910.33     1994.79    211.49 o 
   9  12   2      907.31      686.94    154.20 o 
  10  12   2        0.01      -17.85    186.48 o 
 -10  13   2       19.30     -115.09    187.22 o 
  -9  13   2        2.94       -4.28    173.94 o 
  -8  13   2       66.17       70.73    145.24 o 
  -7  13   2      201.20      121.57    198.66 o 
  -6  13   2      419.85      558.40    133.75 o 
  -5  13   2       11.78       -8.75    153.47 o 
  -4  13   2      311.02      368.85    149.44 o 
  -3  13   2     1398.98     1651.96    155.60 o 
  -2  13   2      599.41      523.99    117.89 o 
  -1  13   2       77.89       92.60     95.11 o 
   0  13   2      974.94     1096.30    154.71 o 
   1  13   2     1648.35     1579.56    160.85 o 
   2  13   2      157.12      165.18    116.62 o 
   3  13   2      354.71      326.60    130.11 o 
   4  13   2     1164.06     1072.37    162.32 o 
   5  13   2     2379.76     2676.58    164.13 o 
   6  13   2       53.91      -44.57    165.02 o 
   7  13   2       22.66       72.40    204.69 o 
   8  13   2       10.76       23.59    151.68 o 
   9  13   2       58.79       37.60    269.32 o 
  -9  14   2      933.37      805.38    231.59 o 
  -8  14   2      485.45      293.20    222.60 o 
  -7  14   2      140.82       17.95    174.31 o 
  -6  14   2      649.02      581.88    169.20 o 
  -5  14   2       12.63       11.16    192.22 o 
  -4  14   2      833.64      803.52    187.92 o 
  -3  14   2     1976.89     2177.82    171.38 o 
  -2  14   2       34.29       47.53    128.08 o 
  -1  14   2     2178.02     2200.90    152.61 o 
   0  14   2     1927.15     2057.47    188.63 o 
   1  14   2       31.50       18.77    151.02 o 
   2  14   2     2639.58     3105.56    199.69 o 
   3  14   2     2707.13     2987.95    213.16 o 
   4  14   2        3.93       72.41    198.69 o 
   5  14   2     1759.60     1764.90    253.58 o 
   6  14   2     2215.37     2405.13    318.50 o 
   7  14   2       50.63     -128.69    268.48 o 
  -7  15   2      413.29      174.63    275.62 o 
  -6  15   2       63.13       80.76    181.81 o 
  -5  15   2     1291.08     1376.03    179.41 o 
  -4  15   2     1074.48     1201.77    179.34 o 
  -3  15   2      305.39      234.36    185.61 o 
  -2  15   2     1152.01     1216.55    179.25 o 
  -1  15   2       99.67       52.07    269.48 o 
   0  15   2     1066.76     1178.18    235.73 o 
   1  15   2     4005.13     4092.48    229.15 o 
   2  15   2     1964.90     2187.82    213.96 o 
   3  15   2        8.05      -29.48    203.85 o 
   4  15   2     1121.16     1042.93    162.04 o 
   5  15   2      264.15      199.15    213.96 o 
  -3  16   2       82.30       21.83    206.74 o 
  -2  16   2       46.11       14.56    333.12 o 
   0  16   2      326.94      317.88    284.38 o 
   1  16   2       17.83       59.57    243.67 o 
   2  16   2      572.78      642.40    260.42 o 
 -17   1   3      666.69      604.37    121.34 o 
 -16   1   3     2112.00     2319.87    130.56 o 
 -15   1   3        2.00      -35.83     76.69 o 
 -14   1   3     1545.00     1806.08     93.67 o 
 -13   1   3     1106.41     1096.16     84.77 o 
 -12   1   3      949.59      845.69     69.11 o 
 -11   1   3     4031.44     4128.76    114.35 o 
 -10   1   3     2540.78     2607.46     91.11 o 
  -9   1   3        8.86       47.52     55.75 o 
  -8   1   3    17230.29    17676.39    741.02 o 
  -7   1   3     2261.80     2073.70    139.08 o 
  -6   1   3        5.17        8.40     60.34 o 
  -5   1   3       22.22       75.04     69.88 o 
  -4   1   3     3935.52     4203.67    185.64 o 
  -3   1   3     4250.02     4339.02    139.26 o 
  -2   1   3     8926.70     9377.05    125.17 o 
  -1   1   3    16395.75    15617.64    305.11 o 
   0   1   3     6613.30     6293.85    145.67 o 
   1   1   3      199.45      177.77     94.72 o 
   2   1   3      358.33      401.28     84.07 o 
   3   1   3     5775.00     5892.40    166.11 o 
   4   1   3    14806.31    15189.56    324.31 o 
   5   1   3     2521.21     2353.96     90.04 o 
   6   1   3     1570.50     1424.57     68.22 o 
   7   1   3        7.29        0.11     58.94 o 
   8   1   3       44.88      145.56     73.27 o 
   9   1   3     7355.36     6977.04    329.12 o 
  10   1   3     1985.41     1883.52     70.16 o 
  11   1   3      643.69      601.21     89.72 o 
  12   1   3      674.71      776.70     90.94 o 
  13   1   3      295.06      247.72     93.44 o 
  14   1   3      101.47       75.76    100.34 o 
  15   1   3     1113.06      989.83    169.10 o 
 -17   2   3       57.30       -7.77    120.31 o 
 -16   2   3      367.06      376.55    114.03 o 
 -15   2   3     4075.40     4169.92    123.14 o 
 -14   2   3     2821.74     3040.44    138.35 o 
 -13   2   3      357.56      363.92     77.35 o 
 -12   2   3     3294.22     3314.39     82.87 o 
 -11   2   3      400.86      470.29     66.70 o 
 -10   2   3     3589.35     3715.33     85.53 o 
  -9   2   3    21278.78    20977.54    274.71 o 
  -8   2   3     1869.54     1726.70     98.15 o 
  -7   2   3     2673.34     2698.83    111.56 o 
  -6   2   3     7787.22     6945.85    147.50 o 
  -5   2   3     5792.96     5779.19    179.91 o 
  -4   2   3     9684.92    10008.47    285.89 o 
  -3   2   3    56489.56    58369.99   1741.31 o 
  -2   2   3     1806.93     2014.86     94.22 o 
  -1   2   3     3954.47     4216.63    120.06 o 
   0   2   3    11966.43    13165.81    174.86 o 
   1   2   3       10.57       13.10     70.94 o 
   2   2   3    33488.24    35111.13    798.79 o 
   3   2   3     4467.51     4667.17     94.33 o 
   4   2   3       39.15       19.68     72.04 o 
   5   2   3    14768.75    16179.98    681.95 o 
   6   2   3     9989.18     9966.19    286.22 o 
   7   2   3      548.15      513.16     67.28 o 
   8   2   3     3417.69     3182.72    148.31 o 
   9   2   3      920.68     1020.49     76.56 o 
  10   2   3       18.99       24.78     68.97 o 
  11   2   3     3993.70     4248.62    112.69 o 
  12   2   3      439.07      314.77     90.61 o 
  13   2   3      144.74      247.71     95.39 o 
  14   2   3      669.68      668.90    111.03 o 
  15   2   3      227.30       41.03    165.55 o 
 -17   3   3        5.77      159.01    119.01 o 
 -16   3   3      750.94      899.86    116.38 o 
 -15   3   3      153.15       92.39     89.96 o 
 -14   3   3       62.39      133.47     86.23 o 
 -13   3   3     1153.01     1191.99     91.36 o 
 -12   3   3      957.51      954.76     80.01 o 
 -11   3   3       17.71      -21.59     69.43 o 
 -10   3   3      412.22      444.44     79.50 o 
  -9   3   3      120.10      182.01     64.17 o 
  -8   3   3     4138.35     3664.90     77.16 o 
  -7   3   3        5.51       32.23     66.39 o 
  -6   3   3       16.01       10.02     62.53 o 
  -5   3   3     4685.86     4517.76    153.88 o 
  -4   3   3     5570.60     5597.38    219.46 o 
  -3   3   3     9496.38     9721.32    181.56 o 
  -2   3   3     6845.29     7008.58    117.17 o 
  -1   3   3      943.89     1092.30     88.81 o 
   0   3   3      525.52      652.23     87.70 o 
   1   3   3     9590.19     9705.40    175.25 o 
   2   3   3     4676.35     4803.43    108.92 o 
   3   3   3      555.76      594.68     65.24 o 
   4   3   3     2461.88     2319.65     96.92 o 
   5   3   3      390.94      439.54     77.04 o 
   6   3   3        6.61       49.97     54.76 o 
   7   3   3     4878.02     4847.48    185.35 o 
   8   3   3     1954.58     1765.84    108.63 o 
   9   3   3      132.44      111.22     71.03 o 
  10   3   3     2277.06     2230.21     82.65 o 
  11   3   3       35.01      109.74     95.24 o 
  12   3   3     1266.36     1087.95    103.72 o 
  13   3   3      260.28      227.89    103.46 o 
  14   3   3      181.76       97.93    111.00 o 
 -17   4   3        2.93      -33.88    163.99 o 
 -16   4   3      210.53      164.40    100.48 o 
 -15   4   3      385.24      418.25     79.70 o 
 -14   4   3     1546.86     1410.73    112.59 o 
 -13   4   3       56.95       50.82     84.93 o 
 -12   4   3      442.71      510.96     76.62 o 
 -11   4   3      338.54      287.40     61.22 o 
 -10   4   3      134.84      165.56     61.10 o 
  -9   4   3      950.02      961.40     78.28 o 
  -8   4   3     4738.34     4520.98     97.86 o 
  -7   4   3        1.95       43.65     56.43 o 
  -6   4   3     3295.27     2953.15    114.07 o 
  -5   4   3     1655.69     1467.38     81.34 o 
  -4   4   3     6141.31     5781.57    141.43 o 
  -3   4   3     6111.28     6733.93    125.21 o 
  -2   4   3     2167.86     2666.26    100.38 o 
  -1   4   3      570.68      645.70     89.08 o 
   0   4   3      853.70      992.61     78.77 o 
   1   4   3     1159.03     1138.07     81.55 o 
   2   4   3      363.00      358.06     74.08 o 
   3   4   3     1851.72     1827.23     86.69 o 
   4   4   3     2897.89     2993.79     83.90 o 
   5   4   3       66.89       41.02     60.20 o 
   6   4   3      969.87      892.11     61.71 o 
   7   4   3     1256.05     1446.77     87.10 o 
   8   4   3      578.62      552.08     73.79 o 
   9   4   3      143.96      162.33     77.18 o 
  10   4   3      515.24      456.31     62.79 o 
  11   4   3      726.75      685.42     80.08 o 
  12   4   3       52.35       18.99     98.03 o 
  13   4   3        3.86       36.30    104.70 o 
  14   4   3      118.30       -2.86    132.98 o 
 -17   5   3      647.19      403.70    263.72 o 
 -16   5   3     1236.94     1216.78    115.23 o 
 -15   5   3      703.85      696.64    114.54 o 
 -14   5   3     1927.41     2027.31    209.36 o 
 -13   5   3     3426.37     3441.20    240.40 o 
 -12   5   3      469.21      493.29     77.71 o 
 -11   5   3     1040.88      951.61     65.49 o 
 -10   5   3     1994.73     1934.88     82.23 o 
  -9   5   3     4043.47     3694.68    233.22 o 
  -8   5   3     8993.33     8592.79    353.13 o 
  -7   5   3     8383.21     8294.79    276.71 o 
  -6   5   3     2475.65     2416.54     95.71 o 
  -5   5   3     2834.29     2886.48     85.90 o 
  -4   5   3     9800.78    10202.77    189.89 o 
  -3   5   3     4161.50     4332.51    110.78 o 
  -2   5   3    23955.83    23658.48    363.70 o 
  -1   5   3     1193.06     1309.37     77.08 o 
   0   5   3      853.26      940.74     77.94 o 
   1   5   3     1532.64      976.76     73.60 o 
   2   5   3     5109.46     5329.31    279.50 o 
   3   5   3    12936.18    13416.51    256.94 o 
   4   5   3    14868.74    14833.05    621.64 o 
   5   5   3     9822.55     9932.19    123.37 o 
   6   5   3     2735.21     2693.00    102.21 o 
   7   5   3     2623.91     2916.12     94.34 o 
   8   5   3      571.22      691.73     80.58 o 
   9   5   3     2096.37     1983.42     81.17 o 
  10   5   3     6431.12     6072.27    329.56 o 
  11   5   3       78.01       14.03     81.11 o 
  12   5   3      596.39      468.32     86.77 o 
  13   5   3      430.22      347.31    127.54 o 
  14   5   3       69.59       30.13    138.09 o 
 -16   6   3       96.31       80.95    149.00 o 
 -15   6   3      938.53     1017.29    118.16 o 
 -14   6   3      146.27      119.15     98.52 o 
 -13   6   3     1457.66     1463.32     94.41 o 
 -12   6   3     2437.85     2658.10    222.37 o 
 -11   6   3      359.09      336.76     65.02 o 
 -10   6   3     6344.09     6066.72    138.63 o 
  -9   6   3     2077.75     1875.28     92.93 o 
  -8   6   3     4539.70     4159.51    102.83 o 
  -7   6   3     7170.99     6750.48    107.85 o 
  -6   6   3     3046.87     3035.81     88.36 o 
  -5   6   3      573.03      539.25     64.34 o 
  -4   6   3    24165.05    23998.50    235.36 o 
  -3   6   3     1594.06     1584.80     88.17 o 
  -2   6   3     1069.56      816.02     75.01 o 
  -1   6   3    13863.02    13872.98    206.42 o 
   0   6   3     6471.23     6886.80    183.15 o 
   1   6   3      430.81      611.76     76.28 o 
   2   6   3      356.94      227.58     61.38 o 
   3   6   3    11572.40    11573.49    331.90 o 
   4   6   3       65.54       53.92     59.63 o 
   5   6   3     4651.49     4531.31    100.51 o 
   6   6   3      284.99      337.51     78.59 o 
   7   6   3      114.42      145.44     76.55 o 
   8   6   3     4712.95     4372.88    118.55 o 
   9   6   3     2442.97     2490.77     97.24 o 
  10   6   3     1758.58     1788.23    103.01 o 
  11   6   3     1489.04     1506.07     94.78 o 
  12   6   3      436.83      357.29    112.68 o 
  13   6   3      530.85      350.56    131.47 o 
  14   6   3      506.86      493.18    157.01 o 
 -16   7   3       26.47     -109.48    168.83 o 
 -15   7   3       95.85       86.59    118.30 o 
 -14   7   3       96.73       68.03    103.09 o 
 -13   7   3      158.02       65.13     98.48 o 
 -12   7   3      218.44      214.58     81.01 o 
 -11   7   3      285.09      317.88     74.34 o 
 -10   7   3        0.32       10.58     67.70 o 
  -9   7   3       73.61      107.62     68.68 o 
  -8   7   3       45.80       88.29     77.23 o 
  -7   7   3        4.34       10.65     85.44 o 
  -6   7   3      491.72      463.63     74.45 o 
  -5   7   3     1720.93     1747.85     87.47 o 
  -4   7   3      381.76      349.46     59.13 o 
  -3   7   3     2104.86     2003.50     89.37 o 
  -2   7   3      693.22      758.80     73.73 o 
  -1   7   3      131.87      126.62     60.22 o 
   0   7   3     3689.94     3471.90    106.58 o 
   1   7   3        0.46       25.46     77.22 o 
   2   7   3     2626.81     2285.14     88.74 o 
   3   7   3     1172.96     1194.64     86.22 o 
   4   7   3      598.82      523.61     88.38 o 
   5   7   3        1.71      -11.44     70.63 o 
   6   7   3     3322.01     3190.17     96.63 o 
   7   7   3       20.48       45.76     81.90 o 
   8   7   3      805.66      682.84     67.68 o 
   9   7   3      262.31      343.14     93.99 o 
  10   7   3      176.30      198.07     81.39 o 
  11   7   3      702.14      663.63    113.30 o 
  12   7   3       32.55       11.15    113.57 o 
  13   7   3      106.17       19.89    124.57 o 
 -15   8   3     1025.57      717.11    137.20 o 
 -14   8   3      198.69      141.69     89.97 o 
 -13   8   3        1.03        6.42     78.88 o 
 -12   8   3      264.38      230.68     83.61 o 
 -11   8   3        2.54       -1.95     89.20 o 
 -10   8   3     2865.88     2756.90     94.19 o 
  -9   8   3     3235.75     3389.69     98.23 o 
  -8   8   3     1360.55     1332.77     98.37 o 
  -7   8   3       64.89      100.65     77.98 o 
  -6   8   3     4555.65     4657.11    119.59 o 
  -5   8   3       98.13      116.14     76.24 o 
  -4   8   3     2619.77     2887.81     95.56 o 
  -3   8   3     2270.78     2035.95     86.56 o 
  -2   8   3     3215.50     3266.62     97.24 o 
  -1   8   3     4168.83     3981.99     99.00 o 
   0   8   3      982.16      981.65     83.36 o 
   1   8   3       17.22       29.71     78.00 o 
   2   8   3     5451.58     5302.62    293.14 o 
   3   8   3     2587.52     2395.54    172.43 o 
   4   8   3       27.70       92.24     86.71 o 
   5   8   3     1846.52     1868.98    108.53 o 
   6   8   3        3.46       -9.18     66.57 o 
   7   8   3       43.57       53.47     71.98 o 
   8   8   3      577.48      677.82     86.90 o 
   9   8   3      198.87      175.90     92.96 o 
  10   8   3      867.71      731.92     90.95 o 
  11   8   3     2264.10     2369.19    121.86 o 
  12   8   3      205.74      104.14    144.57 o 
  13   8   3      171.85      -49.37    167.52 o 
 -15   9   3        0.86       25.42    151.76 o 
 -14   9   3     1340.45     1292.43    126.46 o 
 -13   9   3     2405.50     2425.57    144.20 o 
 -12   9   3      310.25      369.82     92.59 o 
 -11   9   3     2610.41     2582.65    103.65 o 
 -10   9   3     2546.32     2571.21    106.75 o 
  -9   9   3      197.22      247.85     78.93 o 
  -8   9   3     6198.80     6021.65    233.37 o 
  -7   9   3      925.34     1160.40     84.69 o 
  -6   9   3     1179.47     1129.70     85.56 o 
  -5   9   3     6887.05     7113.41    296.03 o 
  -4   9   3     2608.12     2606.24    104.23 o 
  -3   9   3      235.54      216.77     79.82 o 
  -2   9   3    10510.25    10966.37    261.04 o 
  -1   9   3     5754.21     5852.89    115.89 o 
   0   9   3      776.33      695.41     87.99 o 
   1   9   3     8378.98     8310.97    456.95 o 
   2   9   3      244.00      232.37    102.81 o 
   3   9   3     2789.65     2848.53    122.25 o 
   4   9   3    10543.12    10401.63    158.12 o 
   5   9   3     1232.73     1392.00    138.46 o 
   6   9   3     3544.11     3624.59    126.00 o 
   7   9   3     5200.74     4721.85    126.55 o 
   8   9   3      189.00      201.02     91.09 o 
   9   9   3      777.05      848.25    104.99 o 
  10   9   3     1718.04     1485.31    118.31 o 
  11   9   3      195.18      187.54    113.88 o 
  12   9   3      272.30      267.14    150.11 o 
 -14  10   3       17.47       23.81    168.45 o 
 -13  10   3      413.06      348.44    134.30 o 
 -12  10   3     2322.13     2454.14    156.77 o 
 -11  10   3      730.50      629.33    107.55 o 
 -10  10   3       62.29       58.67    102.70 o 
  -9  10   3     2562.51     2527.94    112.69 o 
  -8  10   3        2.77       -4.52    128.35 o 
  -7  10   3       73.09       86.92    108.03 o 
  -6  10   3      613.87      466.58    126.80 o 
  -5  10   3       15.00      -18.55    101.27 o 
  -4  10   3        6.06        8.99     79.86 o 
  -3  10   3       27.63       30.06     74.42 o 
  -2  10   3     4258.05     4164.48    120.22 o 
  -1  10   3      614.54      641.10     81.98 o 
   0  10   3     4854.21     4783.23    133.41 o 
   1  10   3      163.13      141.72    118.40 o 
   2  10   3     2857.03     2650.04    122.15 o 
   3  10   3     1366.96     1344.12    112.35 o 
   4  10   3       10.10      -32.29     98.21 o 
   5  10   3      868.85      922.61     93.92 o 
   6  10   3     1435.25     1407.48    116.88 o 
   7  10   3      546.07      591.04    153.79 o 
   8  10   3     1383.01     1493.82    138.45 o 
   9  10   3       81.16       32.36    131.65 o 
  10  10   3       39.20       10.48    119.18 o 
  11  10   3      662.54      599.84    139.57 o 
 -13  11   3       84.35      136.40    160.71 o 
 -12  11   3       42.60      -20.91    137.56 o 
 -11  11   3       62.90      204.46    201.88 o 
 -10  11   3        2.39      -18.69    131.54 o 
  -9  11   3      462.96      542.01    116.19 o 
  -8  11   3      713.99      639.58    135.06 o 
  -7  11   3      256.27      199.81    156.62 o 
  -6  11   3       24.35       42.89    144.36 o 
  -5  11   3      310.57      415.59    121.00 o 
  -4  11   3       94.01      101.71     87.46 o 
  -3  11   3     1392.77     1397.43    103.55 o 
  -2  11   3     4562.75     4336.11    154.98 o 
  -1  11   3      236.37      294.91     85.81 o 
   0  11   3      339.51      272.39     90.93 o 
   1  11   3      139.13      191.35    115.49 o 
   2  11   3      582.17      450.89     97.18 o 
   3  11   3       41.49       12.64     83.47 o 
   4  11   3      331.94      371.34    106.82 o 
   5  11   3     1178.16     1070.85    131.60 o 
   6  11   3       15.41      -21.00    125.54 o 
   7  11   3       11.05      -15.58    111.14 o 
   8  11   3       17.93      -39.04    160.01 o 
   9  11   3      291.52      274.29    144.51 o 
  10  11   3      578.18      441.40    150.23 o 
 -12  12   3      731.86      616.12    224.03 o 
 -11  12   3      202.52       45.06    174.69 o 
 -10  12   3      164.68       88.30    207.63 o 
  -9  12   3     3114.27     3460.38    184.35 o 
  -8  12   3      104.16      103.79    130.41 o 
  -7  12   3      990.87     1064.06    138.32 o 
  -6  12   3     1087.03      946.87    160.49 o 
  -5  12   3       49.92       89.43    148.67 o 
  -4  12   3       98.10       51.25    145.56 o 
  -3  12   3     2316.21     2546.80    121.17 o 
  -2  12   3        4.13       -3.32     93.72 o 
  -1  12   3     1220.87     1248.67    112.85 o 
   0  12   3     1760.10     1689.62    143.64 o 
   1  12   3       37.10       30.69    121.17 o 
   2  12   3     4166.83     4605.58    181.13 o 
   3  12   3     2725.39     2624.18    144.28 o 
   4  12   3       27.43       71.73    150.30 o 
   5  12   3     1706.00     1716.32    121.77 o 
   6  12   3     1819.83     1949.23    146.50 o 
   7  12   3      350.05      339.78    163.25 o 
   8  12   3     1091.81     1169.94    209.79 o 
   9  12   3      311.87      199.44    184.24 o 
 -11  13   3      897.57      789.35    232.45 o 
 -10  13   3     1378.95     1347.79    163.79 o 
  -9  13   3        1.54      -55.03    211.90 o 
  -8  13   3     1442.68     1624.01    210.15 o 
  -7  13   3     1116.14     1250.82    194.05 o 
  -6  13   3      905.36      782.85    120.78 o 
  -5  13   3     5175.31     5358.66    176.77 o 
  -4  13   3     2223.20     2465.33    168.50 o 
  -3  13   3       23.27       42.44    120.11 o 
  -2  13   3     2400.19     2451.87    114.17 o 
  -1  13   3     1868.49     1842.20    133.57 o 
   0  13   3      756.60      849.12    156.20 o 
   1  13   3     1863.12     2050.34    166.44 o 
   2  13   3      776.30      617.08    131.39 o 
   3  13   3      164.57      117.44    106.91 o 
   4  13   3     1385.21     1517.11    166.45 o 
   5  13   3      206.04      192.52    138.38 o 
   6  13   3     1819.55     1859.66    209.97 o 
   7  13   3     2199.94     2394.42    223.00 o 
   8  13   3      497.18      479.77    190.78 o 
  -9  14   3       21.55      -83.10    193.25 o 
  -8  14   3        1.01      -15.08    154.20 o 
  -7  14   3      409.56      412.46    171.87 o 
  -6  14   3      938.41     1161.62    172.63 o 
  -5  14   3      178.30      137.78    189.02 o 
  -4  14   3       57.24       38.32    181.44 o 
  -3  14   3       42.40      -18.86    133.28 o 
  -2  14   3        6.17       24.96    114.81 o 
  -1  14   3     1105.16      681.65    361.00 o 
   0  14   3      188.07      164.27    156.22 o 
   1  14   3       31.61       73.39    185.46 o 
   2  14   3       18.06       -8.42    149.78 o 
   3  14   3       20.39      -12.88    138.54 o 
   4  14   3       16.30       27.27    168.11 o 
   5  14   3      163.08      226.04    174.00 o 
   6  14   3        1.97       10.23    239.56 o 
   7  14   3       92.36       17.24    274.88 o 
  -7  15   3      766.74      634.10    225.53 o 
  -6  15   3       25.05       64.90    200.48 o 
  -5  15   3      276.01      217.50    166.49 o 
  -4  15   3       58.52       16.06    153.58 o 
  -3  15   3       84.09       68.16    160.66 o 
  -2  15   3      780.13      697.47    235.75 o 
  -1  15   3      232.92      229.41    227.42 o 
   0  15   3      203.67      133.92    196.79 o 
   1  15   3      101.77       89.93    198.14 o 
   2  15   3       59.35       12.81    202.53 o 
   3  15   3      166.30       91.33    209.40 o 
   4  15   3      673.79      627.53    263.55 o 
   5  15   3        1.07        3.04    257.64 o 
  -4  16   3      951.32     1144.16    343.86 o 
  -3  16   3     1105.11      867.96    262.15 o 
  -1  16   3     1283.43      986.37    434.64 o 
   0  16   3     1260.16     1319.33    286.72 o 
   1  16   3       32.97       35.22    257.14 o 
 -18   0   4      407.95      397.62    189.35 o 
 -17   0   4       49.53       27.26    164.19 o 
 -16   0   4     1019.42     1236.85    161.96 o 
 -15   0   4     6408.98     7168.79    186.44 o 
 -14   0   4     1308.55     1443.16    127.19 o 
 -13   0   4     1281.91     1289.21    104.37 o 
 -12   0   4     5437.75     5416.23    133.77 o 
 -11   0   4     3127.48     2871.15    106.87 o 
 -10   0   4     6883.03     6043.73    666.41 o 
  -9   0   4    83769.88    92564.49    398.42 o 
  -8   0   4     4088.82     3965.11    127.80 o 
  -7   0   4      398.87      775.30    244.96 o 
  -6   0   4     7017.09     6657.96    186.13 o 
  -5   0   4    14844.40    15813.97    204.69 o 
  -4   0   4     4211.06     4092.94    177.12 o 
  -3   0   4    11967.58    11436.98    517.73 o 
  -2   0   4     4946.46     5202.86    219.09 o 
  -1   0   4      151.05       69.62    147.75 o 
   0   0   4     1320.60     1326.66    149.11 o 
   1   0   4    11664.19    13028.72    218.39 o 
   2   0   4    38785.51    41764.04    324.18 o 
   3   0   4    50894.06    55921.78    349.69 o 
   4   0   4     5705.75     6815.14    145.56 o 
   5   0   4    31685.08    35571.73    268.24 o 
   6   0   4     6707.99     6625.07    291.11 o 
   7   0   4     1736.70     1748.68    116.49 o 
   8   0   4     3057.77     2597.47    465.57 o 
   9   0   4     1037.67      939.22    128.67 o 
  10   0   4       22.74       19.18    118.96 o 
  11   0   4     2656.87     2279.00    162.80 o 
  12   0   4       77.36      124.12    125.75 o 
  13   0   4        1.83       -7.81    157.21 o 
  14   0   4     1234.76     1246.23    261.19 o 
 -18   1   4      156.51       66.81    153.59 o 
 -17   1   4      260.68      101.85    118.35 o 
 -16   1   4      890.84      967.92    114.24 o 
 -15   1   4      387.94      362.17     97.26 o 
 -14   1   4     1781.69     1823.71    115.09 o 
 -13   1   4      858.61      841.82     66.88 o 
 -12   1   4      115.36       82.47     63.44 o 
 -11   1   4     7294.50     7572.52    220.17 o 
 -10   1   4     5290.69     5424.38    257.53 o 
  -9   1   4     2759.25     2565.34     92.67 o 
  -8   1   4    13575.26    13454.81    374.94 o 
  -7   1   4      537.24      429.58     55.52 o 
  -6   1   4      157.53      263.52     69.88 o 
  -5   1   4       80.33      170.51     59.31 o 
  -4   1   4      142.12      176.02     66.30 o 
  -3   1   4     1532.85     1650.00     91.38 o 
  -2   1   4    11197.77    11550.06    136.04 o 
  -1   1   4      917.64      851.95     85.20 o 
   0   1   4      434.43      650.27     89.35 o 
   1   1   4    19564.59    19897.44    503.93 o 
   2   1   4     3775.41     3862.56    115.22 o 
   3   1   4     6959.28     6693.73    235.36 o 
   4   1   4    18614.03    18157.96    540.23 o 
   5   1   4      270.93      334.77     62.29 o 
   6   1   4     1385.34     1248.19     62.91 o 
   7   1   4     1945.36     2365.83     90.83 o 
   8   1   4      215.31      236.59     65.74 o 
   9   1   4     1427.38     1324.75     75.86 o 
  10   1   4      635.80      595.25     67.04 o 
  11   1   4      115.09       72.42     87.00 o 
  12   1   4      193.80      177.33     77.69 o 
  13   1   4       47.58       25.18    104.20 o 
  14   1   4      752.18      587.55    130.45 o 
 -17   2   4      229.14      112.23    120.00 o 
 -16   2   4       16.48       25.68    109.76 o 
 -15   2   4      347.23      448.51     83.29 o 
 -14   2   4      164.08      148.40     85.03 o 
 -13   2   4      125.66      137.61     67.75 o 
 -12   2   4      617.82      534.31     65.16 o 
 -11   2   4       28.89       71.99     75.63 o 
 -10   2   4      850.61      865.97     74.35 o 
  -9   2   4      103.98       90.96     57.35 o 
  -8   2   4      146.70      115.26     59.68 o 
  -7   2   4       18.10        9.58     54.91 o 
  -6   2   4      257.90      195.39     50.23 o 
  -5   2   4       72.27       93.32     56.93 o 
  -4   2   4    12728.21    12758.19    232.07 o 
  -3   2   4     9383.48     9791.75    148.85 o 
  -2   2   4      169.21      113.23     77.61 o 
  -1   2   4    10644.15    10686.02    150.19 o 
   0   2   4    15601.53    15676.44    382.39 o 
   1   2   4    12252.77    12002.87    569.08 o 
   2   2   4     9810.29     9527.96    308.45 o 
   3   2   4        0.35      -30.21     58.69 o 
   4   2   4     1782.43     1876.81     70.27 o 
   5   2   4       51.25       23.55     58.57 o 
   6   2   4       91.58       66.85     58.11 o 
   7   2   4     2868.10     2558.61    200.57 o 
   8   2   4        0.21       24.32     60.60 o 
   9   2   4      682.95      614.35     79.08 o 
  10   2   4      601.53      606.94     85.77 o 
  11   2   4      266.12      310.53     88.85 o 
  12   2   4       74.54       64.77     90.25 o 
  13   2   4       35.34       -9.00    106.77 o 
  14   2   4       39.90       46.28    133.74 o 
 -17   3   4     1742.08     1807.93    119.14 o 
 -16   3   4     2168.70     2222.63    106.97 o 
 -15   3   4      854.26      727.41    101.66 o 
 -14   3   4      476.55      486.04     81.82 o 
 -13   3   4     1287.91     1188.42     68.75 o 
 -12   3   4      351.75      425.52     63.62 o 
 -11   3   4     3393.07     3246.25    221.07 o 
 -10   3   4     2433.13     2446.88     82.67 o 
  -9   3   4     1087.62     1109.18     64.98 o 
  -8   3   4     6347.05     6026.07    283.15 o 
  -7   3   4     4704.91     4427.56    114.52 o 
  -6   3   4     4068.43     3959.78    117.34 o 
  -5   3   4    15167.36    14524.17    402.05 o 
  -4   3   4     7864.53     8024.12    111.29 o 
  -3   3   4     3810.35     3546.06     86.19 o 
  -2   3   4    20875.30    22760.61    602.98 o 
  -1   3   4    26949.51    27516.65    424.08 o 
   0   3   4     1380.64     1226.29     70.32 o 
   1   3   4     1608.77     1555.15     81.17 o 
   2   3   4     5331.92     5427.11    108.61 o 
   3   3   4    18429.16    17350.05    611.68 o 
   4   3   4      890.09      900.98     65.49 o 
   5   3   4     1036.74     1056.33     76.54 o 
   6   3   4     4117.71     4380.11    143.77 o 
   7   3   4      688.64      735.93     68.79 o 
   8   3   4     1513.28     1580.21     93.85 o 
   9   3   4     7894.73     7577.93    224.02 o 
  10   3   4     5094.74     4766.79    549.75 o 
  11   3   4        6.56       26.77     81.11 o 
  12   3   4      615.35      576.01     87.63 o 
  13   3   4      108.20      115.21    126.65 o 
  14   3   4       41.04       51.88    150.03 o 
 -17   4   4      651.47      587.73    135.14 o 
 -16   4   4      324.75      276.44    106.07 o 
 -15   4   4     2444.69     2231.19    113.85 o 
 -14   4   4     2204.05     2561.56    104.23 o 
 -13   4   4      117.54      180.65     84.31 o 
 -12   4   4      879.29      771.39     78.29 o 
 -11   4   4       29.78        7.08     74.94 o 
 -10   4   4     6523.05     6608.52    112.48 o 
  -9   4   4      957.70      939.69     75.36 o 
  -8   4   4      889.13      929.07     58.99 o 
  -7   4   4    28363.64    27497.96    878.94 o 
  -6   4   4     3299.24     3367.70    126.20 o 
  -5   4   4      279.48      202.32     58.60 o 
  -4   4   4    46714.86    48614.79   1078.13 o 
  -3   4   4    37300.73    38390.48    470.20 o 
  -2   4   4     3796.54     3715.34     86.52 o 
  -1   4   4     9733.56     9387.36    180.12 o 
   0   4   4      954.13      999.31     67.41 o 
   1   4   4      832.38      854.60     68.50 o 
   2   4   4     6699.10     5997.04    113.36 o 
   3   4   4     7537.40     7708.23    163.57 o 
   4   4   4      173.65      133.54     63.11 o 
   5   4   4     3640.14     3724.41    119.08 o 
   6   4   4      165.67      216.30     78.10 o 
   7   4   4     2533.93     2430.33     98.38 o 
   8   4   4     7007.23     6439.87    545.96 o 
   9   4   4      956.42      875.86     74.03 o 
  10   4   4     3006.10     2669.41    226.05 o 
  11   4   4     4298.26     4376.07    107.86 o 
  12   4   4      971.87      981.43    106.23 o 
  13   4   4     1591.79     1501.00    107.96 o 
  14   4   4      634.30      291.99    156.03 o 
 -17   5   4        1.91       33.42    138.70 o 
 -16   5   4      601.59      586.51    144.07 o 
 -15   5   4      111.94       80.04    107.66 o 
 -14   5   4        1.14      -12.47     87.42 o 
 -13   5   4        2.08        1.49     85.16 o 
 -12   5   4      311.88      226.22     64.64 o 
 -11   5   4       14.03       79.87     73.31 o 
 -10   5   4      152.65      154.45     69.75 o 
  -9   5   4     2496.22     2818.09     78.60 o 
  -8   5   4      598.67      513.18     56.14 o 
  -7   5   4      129.97      232.75     99.26 o 
  -6   5   4      468.05      540.45     62.20 o 
  -5   5   4     8445.41     7621.43    340.68 o 
  -4   5   4        5.53       16.09     52.50 o 
  -3   5   4     6658.94     6733.17    145.65 o 
  -2   5   4     2813.78     3037.13     83.44 o 
  -1   5   4     1630.94     1460.91     78.67 o 
   0   5   4     2612.40     2760.57     85.95 o 
   1   5   4     1283.22     1318.66     70.05 o 
   2   5   4      419.11      418.66     66.22 o 
   3   5   4     1942.28     2013.93     73.50 o 
   4   5   4      167.74      147.50     52.69 o 
   5   5   4      506.39      486.80     67.79 o 
   6   5   4     2312.60     2217.49    110.83 o 
   7   5   4       28.83       18.19     74.67 o 
   8   5   4      248.40      266.55     65.09 o 
   9   5   4      599.83      597.18     80.74 o 
  10   5   4      888.39      892.88     90.42 o 
  11   5   4      501.78      468.85     91.04 o 
  12   5   4      755.21      608.97    140.87 o 
  13   5   4      745.52      597.95    122.73 o 
 -17   6   4        3.94       52.74    258.65 o 
 -16   6   4      501.37      424.04    113.19 o 
 -15   6   4     1132.26     1046.11    108.98 o 
 -14   6   4       46.26       -0.35     89.35 o 
 -13   6   4      757.48      782.80     98.35 o 
 -12   6   4      605.09      715.74     96.76 o 
 -11   6   4      251.76      254.02     56.27 o 
 -10   6   4     1063.71     1027.08     74.46 o 
  -9   6   4     4154.92     4442.63    145.38 o 
  -8   6   4     7534.07     7064.67    181.10 o 
  -7   6   4      537.20      599.11     60.60 o 
  -6   6   4      838.51      723.59     68.20 o 
  -5   6   4      383.90      351.08     64.59 o 
  -4   6   4     3690.20     3789.72     91.07 o 
  -3   6   4     3764.75     3604.12     94.17 o 
  -2   6   4     1337.19     1424.46     66.59 o 
  -1   6   4     3924.36     3806.65    101.15 o 
   0   6   4      865.47      855.84     70.81 o 
   1   6   4     1932.02     1800.41     72.23 o 
   2   6   4     8044.57     8471.82    205.55 o 
   3   6   4     3057.12     3008.76     85.71 o 
   4   6   4        8.43       43.91     68.16 o 
   5   6   4      335.43      394.77     78.09 o 
   6   6   4        7.57       42.17     72.78 o 
   7   6   4       10.17       57.81     81.01 o 
   8   6   4      793.22      773.43     78.87 o 
   9   6   4     1265.95     1232.84     86.83 o 
  10   6   4       27.56       -8.65     95.90 o 
  11   6   4      369.30      264.95     91.67 o 
  12   6   4        1.41       24.57    113.98 o 
  13   6   4      499.58      265.09    164.54 o 
 -16   7   4      991.75     1088.24    144.37 o 
 -15   7   4       49.74      -27.45    117.59 o 
 -14   7   4     1961.83     2198.89    109.36 o 
 -13   7   4     1418.15     1439.17     82.24 o 
 -12   7   4     1693.59     1729.16    101.55 o 
 -11   7   4     3323.33     3352.13    102.67 o 
 -10   7   4     5368.09     4973.34    203.26 o 
  -9   7   4     1339.71     1334.38     82.93 o 
  -8   7   4     4877.18     5136.84     99.73 o 
  -7   7   4     4338.67     4109.33     94.64 o 
  -6   7   4       14.26      -17.18     73.86 o 
  -5   7   4    12736.07    11883.43    313.60 o 
  -4   7   4      417.12      400.63     54.04 o 
  -3   7   4     6941.82     7266.91    116.37 o 
  -2   7   4     3694.65     3570.90     85.10 o 
  -1   7   4       64.47       79.18     67.09 o 
   0   7   4     6292.00     5883.75    112.15 o 
   1   7   4    15738.17    14875.26    308.18 o 
   2   7   4        9.25       13.28     52.51 o 
   3   7   4     6563.88     6729.43    120.50 o 
   4   7   4    21455.05    21239.71    331.31 o 
   5   7   4     3244.12     3301.04    107.90 o 
   6   7   4      830.00      792.87     74.09 o 
   7   7   4     3973.64     3935.38    116.54 o 
   8   7   4      180.49      119.43     84.62 o 
   9   7   4      640.81      577.34     80.25 o 
  10   7   4     3312.03     3290.94    113.16 o 
  11   7   4      350.65      248.18    104.24 o 
  12   7   4      143.15       58.21    129.44 o 
  13   7   4       37.78      -46.66    268.80 o 
 -15   8   4     1097.38     1055.10    139.31 o 
 -14   8   4        2.00      -20.02    103.98 o 
 -13   8   4     1395.95     1297.18     85.66 o 
 -12   8   4     5097.27     5277.81    104.07 o 
 -11   8   4     2345.70     2302.93     99.02 o 
 -10   8   4      455.55      315.62     70.91 o 
  -9   8   4     1134.69     1075.70     80.77 o 
  -8   8   4      819.68      892.91     79.32 o 
  -7   8   4      858.37      920.55     86.16 o 
  -6   8   4     2769.61     2822.07     94.06 o 
  -5   8   4        1.67        5.38     73.80 o 
  -4   8   4     1656.74     1624.44     73.89 o 
  -3   8   4     3541.08     3503.14     95.85 o 
  -2   8   4     3285.43     3203.83     83.72 o 
  -1   8   4     4070.00     3663.29    100.07 o 
   0   8   4     5777.40     5916.14    124.73 o 
   1   8   4     4668.72     4662.41    115.70 o 
   2   8   4     4477.84     4290.25    114.53 o 
   3   8   4      988.51      827.31    101.44 o 
   4   8   4     1513.92     1402.74     82.25 o 
   5   8   4     5787.16     6131.85    124.66 o 
   6   8   4     3881.50     3816.22    132.06 o 
   7   8   4       29.59       30.55     97.52 o 
   8   8   4     3146.05     2759.32    104.14 o 
   9   8   4      658.03      620.40     97.27 o 
  10   8   4      222.55      154.17    116.18 o 
  11   8   4      527.64      510.94    127.52 o 
  12   8   4       17.53      -19.26    134.49 o 
 -15   9   4      160.87       -1.58    132.57 o 
 -14   9   4      132.53      144.98    132.08 o 
 -13   9   4      599.96      583.80    142.42 o 
 -12   9   4        7.53       42.13    110.65 o 
 -11   9   4     1402.31     1498.66    116.55 o 
 -10   9   4      336.47      401.17     97.34 o 
  -9   9   4      152.30      204.29     77.88 o 
  -8   9   4       49.32       65.53     66.88 o 
  -7   9   4     1671.97     1509.33     88.02 o 
  -6   9   4     1437.55     1448.66     79.95 o 
  -5   9   4     2388.35     2345.47     92.12 o 
  -4   9   4      808.43      906.09     68.29 o 
  -3   9   4     1544.30     1624.75     93.87 o 
  -2   9   4      972.19     1139.33     81.51 o 
  -1   9   4     2289.78     2081.21     91.51 o 
   0   9   4     2821.82     3123.59    105.20 o 
   1   9   4        2.05       -9.44     81.72 o 
   2   9   4     1807.58     2088.35    101.33 o 
   3   9   4     1530.28     1489.52    184.10 o 
   4   9   4      473.36      440.49     96.44 o 
   5   9   4        1.35      -27.02     82.93 o 
   6   9   4       78.24       52.89    110.83 o 
   7   9   4      997.40     1051.71     89.84 o 
   8   9   4      243.11      185.29    103.21 o 
   9   9   4      335.13      307.96     96.32 o 
  10   9   4      950.21      753.49    115.55 o 
  11   9   4       23.47       -3.49    142.43 o 
 -14  10   4      237.03      225.78    170.12 o 
 -13  10   4       19.08       24.97    118.21 o 
 -12  10   4       84.94       57.84    114.06 o 
 -11  10   4       67.89       42.61     93.06 o 
 -10  10   4     1155.16     1238.28    106.11 o 
  -9  10   4     4392.40     4564.43    118.30 o 
  -8  10   4      158.94      194.56     98.51 o 
  -7  10   4     1100.93      981.17     97.13 o 
  -6  10   4      161.34      135.85     69.92 o 
  -5  10   4      547.71      645.48     88.76 o 
  -4  10   4     1817.08     1854.30     77.96 o 
  -3  10   4     7915.84     7605.02    120.57 o 
  -2  10   4     1351.52     1529.76     75.41 o 
  -1  10   4     4244.39     4076.77    116.15 o 
   0  10   4     1352.65     1373.81    101.61 o 
   1  10   4      148.30      182.24     94.07 o 
   2  10   4     1965.90     2054.88    128.72 o 
   3  10   4     1150.87     1257.97     96.36 o 
   4  10   4      125.40       45.58     96.07 o 
   5  10   4      845.56     1037.29    150.54 o 
   6  10   4       28.08       58.29    121.92 o 
   7  10   4     3169.68     3097.56    146.64 o 
   8  10   4     2511.05     2230.70    126.05 o 
   9  10   4      221.27      147.83    114.28 o 
  10  10   4      234.77       67.20    136.70 o 
  11  10   4     2096.57     1790.06    195.09 o 
 -13  11   4     1056.91     1134.93    177.93 o 
 -12  11   4      141.79      174.77    138.56 o 
 -11  11   4     2130.87     2139.64    148.14 o 
 -10  11   4      687.11      512.21    118.71 o 
  -9  11   4      658.72      628.44    132.46 o 
  -8  11   4     9433.10     9930.31    276.40 o 
  -7  11   4      998.80     1147.35    134.77 o 
  -6  11   4     3761.45     3834.95    135.27 o 
  -5  11   4     3790.63     3618.66    111.60 o 
  -4  11   4     2175.77     1962.90     93.25 o 
  -3  11   4       15.25      -10.55     70.50 o 
  -2  11   4     3979.35     4406.22    143.04 o 
  -1  11   4      742.10      677.63     88.92 o 
   0  11   4      242.34      273.96     94.60 o 
   1  11   4     2091.20     2074.00    102.10 o 
   2  11   4     1274.92     1178.94     92.71 o 
   3  11   4     1597.23     1464.58    133.00 o 
   4  11   4     2710.10     2949.89    162.58 o 
   5  11   4        2.62        8.15    121.18 o 
   6  11   4     1842.79     1819.74    137.93 o 
   7  11   4     2170.19     2338.36    186.13 o 
   8  11   4       18.41       33.09    161.37 o 
   9  11   4     2339.93     1920.88    190.01 o 
  10  11   4      340.41      273.16    219.22 o 
 -12  12   4      526.48      557.80    223.66 o 
 -11  12   4      122.78       42.18    152.75 o 
 -10  12   4        7.90     -110.00    167.19 o 
  -9  12   4       49.79       28.03    189.26 o 
  -8  12   4      672.88      679.36    135.59 o 
  -7  12   4     2197.40     2320.47    129.21 o 
  -6  12   4     3026.25     3106.86    151.04 o 
  -5  12   4       24.72       10.00    108.24 o 
  -4  12   4     2038.38     2012.86    115.85 o 
  -3  12   4      614.96      577.80     80.02 o 
  -2  12   4        3.44       19.74     99.28 o 
  -1  12   4     1733.60     1754.95    121.25 o 
   0  12   4     2942.43     2799.81    139.46 o 
   1  12   4     1571.72     1525.97    114.44 o 
   2  12   4       19.43      -19.11    143.52 o 
   3  12   4        0.09       -4.95    117.66 o 
   4  12   4      158.15      161.97    123.14 o 
   5  12   4      359.75      325.42    157.94 o 
   6  12   4       47.05       67.81    157.99 o 
   7  12   4      337.47      313.93    200.10 o 
   8  12   4      473.39      460.16    174.22 o 
   9  12   4        1.33     -136.28    268.06 o 
 -11  13   4      750.78      694.64    228.92 o 
 -10  13   4      694.45      431.35    183.28 o 
  -9  13   4      404.98      519.02    175.16 o 
  -8  13   4       77.94       76.31    161.91 o 
  -7  13   4      409.07      513.99    187.90 o 
  -6  13   4       58.65       39.54    128.67 o 
  -5  13   4      122.78      192.69    151.49 o 
  -4  13   4       24.25        0.24     80.64 o 
  -3  13   4       82.80       72.97     97.61 o 
  -2  13   4       17.19        2.29    105.12 o 
  -1  13   4      296.52      291.59    122.54 o 
   0  13   4      840.85      752.42    154.99 o 
   1  13   4       20.02       16.30    124.92 o 
   2  13   4        4.39      -31.12    150.96 o 
   3  13   4     1360.36     1373.40    139.18 o 
   4  13   4      894.37      851.45    197.19 o 
   5  13   4      508.01      215.83    163.96 o 
   6  13   4        5.12       22.02    205.48 o 
   7  13   4      123.36       98.28    182.48 o 
  -9  14   4     1966.27     2171.71    231.85 o 
  -8  14   4      249.46      225.41    216.48 o 
  -7  14   4      366.61      336.96    168.79 o 
  -6  14   4     1618.07     1669.88    209.53 o 
  -5  14   4      180.07       74.61    191.91 o 
  -4  14   4      990.57     1066.74    155.38 o 
  -3  14   4      628.51      603.93    129.38 o 
  -2  14   4       26.89        1.62    139.48 o 
  -1  14   4     1910.33     2100.46    205.86 o 
   0  14   4     1966.13     2027.77    202.03 o 
   1  14   4       69.17       49.00    149.23 o 
   2  14   4     1652.11     1900.78    303.28 o 
   3  14   4     2113.65     2366.75    181.21 o 
   4  14   4       92.46       23.29    170.11 o 
   5  14   4     3359.40     3479.99    349.43 o 
   6  14   4     1028.65     1020.17    275.74 o 
  -7  15   4     1267.89     1425.85    198.43 o 
  -6  15   4       62.14      -14.04    242.78 o 
  -5  15   4     1260.33     1514.26    169.14 o 
  -4  15   4      226.21      189.64    158.50 o 
  -3  15   4      420.83      495.25    226.43 o 
  -2  15   4      686.00      576.62    161.74 o 
  -1  15   4        0.17        3.34    198.12 o 
   0  15   4     1786.60     1799.40    219.81 o 
   1  15   4     2427.14     2713.46    196.76 o 
   2  15   4      142.33       60.99    206.90 o 
   3  15   4      431.28      161.11    257.97 o 
   4  15   4     1826.08     2039.80    374.29 o 
  -3  16   4      486.02      215.84    282.03 o 
  -2  16   4      229.52       43.62    444.27 o 
  -1  16   4      299.85      229.24    396.60 o 
 -18   1   5      105.10      138.57    166.05 o 
 -17   1   5     2125.14     2240.57    171.29 o 
 -16   1   5      788.79      596.40    116.75 o 
 -15   1   5        3.54       -0.07     80.35 o 
 -14   1   5     1408.02     1427.91     81.84 o 
 -13   1   5      137.32      114.56     66.75 o 
 -12   1   5      163.44      159.76     68.40 o 
 -11   1   5    10153.31     9591.07    577.42 o 
 -10   1   5     7827.07     8903.07    164.75 o 
  -9   1   5        2.57       14.58     50.08 o 
  -8   1   5    12526.73    12315.13    596.31 o 
  -7   1   5      998.72     1083.03    118.88 o 
  -6   1   5      928.73      759.97     53.15 o 
  -5   1   5     7704.23     7686.35     99.01 o 
  -4   1   5    14761.69    15366.10    475.83 o 
  -3   1   5     7941.15     7724.77    228.86 o 
  -2   1   5    11004.94    11114.92    399.99 o 
  -1   1   5      484.85      502.72     70.03 o 
   0   1   5    13389.90    13587.85    190.47 o 
   1   1   5     6704.65     6254.99    200.53 o 
   2   1   5       35.58       62.94     56.01 o 
   3   1   5    11941.60    10441.71    584.74 o 
   4   1   5     1708.54     1853.57     90.04 o 
   5   1   5     2976.25     2615.26     98.53 o 
   6   1   5     6575.31     7609.02    109.62 o 
   7   1   5      503.13      554.91     80.00 o 
   8   1   5        1.11       14.82     68.59 o 
   9   1   5     3044.30     2987.35     85.64 o 
  10   1   5     1860.83     1747.56    106.29 o 
  11   1   5       75.41       43.89     88.43 o 
  12   1   5     1097.10     1046.44    115.89 o 
  13   1   5      146.71      171.96    120.16 o 
  14   1   5       30.10      189.68    258.65 o 
 -18   2   5     1106.10      838.98    158.48 o 
 -17   2   5      162.39      165.79    109.69 o 
 -16   2   5      550.50      590.16    111.37 o 
 -15   2   5     2647.30     2835.90    107.48 o 
 -14   2   5      258.31      290.43     79.37 o 
 -13   2   5      366.04      349.73     60.09 o 
 -12   2   5     2828.91     3044.31    126.79 o 
 -11   2   5      234.40      210.74     62.97 o 
 -10   2   5     8393.46     8807.20    465.86 o 
  -9   2   5    23923.36    24799.75    733.47 o 
  -8   2   5       36.68       84.91     49.30 o 
  -7   2   5     8471.27     8578.38    230.02 o 
  -6   2   5    14389.00    13542.13    518.31 o 
  -5   2   5     4319.98     4377.84     83.95 o 
  -4   2   5    26186.92    25927.54    395.56 o 
  -3   2   5     9205.53    10007.76    147.85 o 
  -2   2   5     4825.20     5836.32    103.47 o 
  -1   2   5     8073.77     8463.94    274.24 o 
   0   2   5     4866.83     4680.00    161.22 o 
   1   2   5     2033.36     1734.93     76.45 o 
   2   2   5    17371.16    17352.90    421.46 o 
   3   2   5    23930.96    24841.79    984.43 o 
   4   2   5       85.17      126.05     57.01 o 
   5   2   5    10975.90    10642.69    536.45 o 
   6   2   5       35.77        9.09     65.01 o 
   7   2   5     3480.82     3263.62     81.14 o 
   8   2   5    12521.03    11867.87    237.47 o 
   9   2   5     1616.42     1425.48     85.21 o 
  10   2   5      483.85      487.94     81.95 o 
  11   2   5      979.54      927.97     86.45 o 
  12   2   5       10.44      -33.89     97.88 o 
  13   2   5      649.59      453.21    123.43 o 
 -18   3   5       10.37       56.06    187.18 o 
 -17   3   5      132.40      127.19    110.13 o 
 -16   3   5      963.07      782.66    106.47 o 
 -15   3   5      797.41      809.25     79.47 o 
 -14   3   5      973.59     1042.57     88.11 o 
 -13   3   5      104.25       47.65     61.69 o 
 -12   3   5       13.18       51.09     61.05 o 
 -11   3   5     1599.52     1345.47     69.24 o 
 -10   3   5      126.40      189.85     68.83 o 
  -9   3   5       44.34       73.96     50.78 o 
  -8   3   5       21.13       18.18     42.81 o 
  -7   3   5     2480.18     2335.47     73.79 o 
  -6   3   5     1101.33     1074.04     64.09 o 
  -5   3   5    10641.30    11044.07    117.42 o 
  -4   3   5      652.63      649.19     59.61 o 
  -3   3   5        5.89       58.90     69.07 o 
  -2   3   5    30975.93    30925.69    646.23 o 
  -1   3   5       34.50       48.70     62.09 o 
   0   3   5     1468.81     1432.51     69.39 o 
   1   3   5     4051.37     3988.63     93.22 o 
   2   3   5     1444.30     1307.43     69.42 o 
   3   3   5        1.51      -19.49     51.89 o 
   4   3   5     4600.83     4590.66     81.63 o 
   5   3   5     1792.82     1833.13     69.07 o 
   6   3   5      249.83      255.39     70.26 o 
   7   3   5        0.96       28.90     63.15 o 
   8   3   5      168.28      113.97     68.72 o 
   9   3   5      565.62      536.07     79.73 o 
  10   3   5      802.92      755.28     83.97 o 
  11   3   5      369.49      299.41     84.33 o 
  12   3   5      980.53      739.32    102.12 o 
  13   3   5      243.72      180.96    123.84 o 
 -17   4   5        5.82      -28.13    120.89 o 
 -16   4   5      247.62      206.71    104.93 o 
 -15   4   5     1091.16     1054.25     92.94 o 
 -14   4   5       79.47      106.18     85.14 o 
 -13   4   5      605.03      609.94     79.40 o 
 -12   4   5       99.60      211.13     65.93 o 
 -11   4   5       78.85       77.37     66.85 o 
 -10   4   5     1832.65     1685.50     64.50 o 
  -9   4   5       52.64       47.86     68.65 o 
  -8   4   5      947.38      885.52     61.30 o 
  -7   4   5       65.89      108.28     57.21 o 
  -6   4   5     2661.63     2836.96     82.05 o 
  -5   4   5     4009.97     3943.39     93.59 o 
  -4   4   5     4684.67     4598.23     87.91 o 
  -3   4   5    13835.70    13855.44    390.37 o 
  -2   4   5      317.46      260.81     63.32 o 
  -1   4   5     2576.51     2596.78     75.62 o 
   0   4   5     1634.45     1534.84     68.17 o 
   1   4   5     3290.12     3115.88     83.31 o 
   2   4   5      310.02      220.53     71.44 o 
   3   4   5     3064.53     2831.37    130.89 o 
   4   4   5      285.57      284.67     56.75 o 
   5   4   5        0.24        7.59     66.34 o 
   6   4   5      205.66      213.16     66.16 o 
   7   4   5      842.82      863.71     63.75 o 
   8   4   5     2053.47     1810.16     73.96 o 
   9   4   5     1273.37     1420.69    100.46 o 
  10   4   5      616.52      596.30     99.06 o 
  11   4   5      209.46      167.02     91.07 o 
  12   4   5        2.92       53.38    105.71 o 
  13   4   5       70.10       51.22    161.42 o 
 -17   5   5      808.23      629.83    151.46 o 
 -16   5   5     2652.17     2607.98    117.12 o 
 -15   5   5       12.87       10.04     90.78 o 
 -14   5   5      609.49      681.29     88.67 o 
 -13   5   5     1346.18     1202.21     83.54 o 
 -12   5   5     2418.84     2112.46     80.60 o 
 -11   5   5     4913.86     5124.39    230.44 o 
 -10   5   5     7313.66     6995.03    415.44 o 
  -9   5   5     2170.14     1993.82     70.33 o 
  -8   5   5     1942.89     1849.77     70.39 o 
  -7   5   5     1586.73     1502.15     66.80 o 
  -6   5   5     4610.34     4326.12    156.50 o 
  -5   5   5    22794.34    22944.80    545.93 o 
  -4   5   5      587.60      716.36     53.02 o 
  -3   5   5    11414.97    13378.72    213.03 o 
  -2   5   5     4665.00     4373.02     93.74 o 
  -1   5   5     1055.02      779.19     52.16 o 
   0   5   5     9246.97     8538.47    117.55 o 
   1   5   5     3700.35     3631.75     84.05 o 
   2   5   5     5924.22     5714.66    101.93 o 
   3   5   5     3061.50     2506.91     89.01 o 
   4   5   5    11601.24    12224.87    289.59 o 
   5   5   5      223.78      232.60     62.90 o 
   6   5   5      179.68      141.00     58.68 o 
   7   5   5     2344.30     2468.47     76.21 o 
   8   5   5      440.16      475.53     69.83 o 
   9   5   5     3093.43     3151.10    121.52 o 
  10   5   5     2867.82     3154.67    146.55 o 
  11   5   5      951.15      745.34    126.11 o 
  12   5   5      483.13      283.77    119.59 o 
  13   5   5      296.45      223.80    153.26 o 
 -17   6   5      416.27      307.38    129.31 o 
 -16   6   5       74.02       73.74     98.33 o 
 -15   6   5     1711.98     1789.64    111.00 o 
 -14   6   5     1913.90     1957.61    103.86 o 
 -13   6   5     1092.77     1087.11     75.65 o 
 -12   6   5      465.28      449.25     72.50 o 
 -11   6   5      187.76      253.72     62.08 o 
 -10   6   5     3856.34     4209.47    104.88 o 
  -9   6   5     1202.87     1188.97     70.39 o 
  -8   6   5      535.51      558.88     71.25 o 
  -7   6   5    12729.63    13187.73    136.50 o 
  -6   6   5     1976.72     2146.44     68.69 o 
  -5   6   5      353.57      265.28     46.74 o 
  -4   6   5    11637.20    10781.22    328.95 o 
  -3   6   5     7299.32     6973.44    194.66 o 
  -2   6   5     9094.16     9268.65    265.87 o 
  -1   6   5     1661.09     1681.63     75.67 o 
   0   6   5     2990.99     2771.66     75.29 o 
   1   6   5     2654.58     2447.36     73.59 o 
   2   6   5    13905.94    13844.61    159.61 o 
   3   6   5      325.78      349.12     75.60 o 
   4   6   5      213.29      270.39     72.88 o 
   5   6   5     2259.46     2115.97     80.81 o 
   6   6   5     3053.04     3108.62    110.68 o 
   7   6   5     1404.50     1451.08     86.09 o 
   8   6   5     3881.87     3967.99    155.35 o 
   9   6   5      996.38      990.34     91.80 o 
  10   6   5     1713.20     1792.49    105.82 o 
  11   6   5     1116.92     1245.28    109.01 o 
  12   6   5       12.10       12.60    119.45 o 
 -16   7   5      155.96       98.80    131.04 o 
 -15   7   5      262.25      184.50    115.50 o 
 -14   7   5      833.96      749.53     89.41 o 
 -13   7   5     1126.74      949.35     80.85 o 
 -12   7   5       19.47       -0.86     78.78 o 
 -11   7   5       42.83       27.74     73.36 o 
 -10   7   5      178.59      148.51     73.98 o 
  -9   7   5      156.52      165.69     62.75 o 
  -8   7   5      190.30      224.66     67.25 o 
  -7   7   5       26.81        8.82     66.33 o 
  -6   7   5      205.61      170.60     62.25 o 
  -5   7   5        3.37       39.45     44.39 o 
  -4   7   5       30.58       24.30     46.00 o 
  -3   7   5     1985.14     1947.15     69.06 o 
  -2   7   5      727.17      736.10     64.67 o 
  -1   7   5     2497.68     2477.99     78.79 o 
   0   7   5      203.46      165.65     60.16 o 
   1   7   5      423.99      417.57     59.81 o 
   2   7   5      556.95      545.18     63.93 o 
   3   7   5     1695.46     1504.55     91.10 o 
   4   7   5     1161.37     1089.27     73.76 o 
   5   7   5       26.74      -14.52     70.62 o 
   6   7   5      798.90      776.50     75.87 o 
   7   7   5     1801.39     1923.38     81.11 o 
   8   7   5      255.55      291.36    103.32 o 
   9   7   5      119.56       69.14     92.58 o 
  10   7   5       11.19       29.35    109.18 o 
  11   7   5       47.80       63.49    106.01 o 
  12   7   5      141.47      152.03    163.86 o 
 -16   8   5      244.84      116.73    221.97 o 
 -15   8   5      744.34      695.65    114.06 o 
 -14   8   5      209.53      162.69    112.31 o 
 -13   8   5      620.44      608.61    101.61 o 
 -12   8   5      651.38      684.98     99.60 o 
 -11   8   5       37.38       -0.25     85.92 o 
 -10   8   5      157.17      124.98     73.03 o 
  -9   8   5     1565.70     1567.41     82.95 o 
  -8   8   5       68.18       41.04     79.29 o 
  -7   8   5      183.88      222.28     72.50 o 
  -6   8   5      265.18      284.03     73.42 o 
  -5   8   5       60.69       82.81     56.04 o 
  -4   8   5    10201.14    10667.54    130.53 o 
  -3   8   5     3373.59     3402.56     87.33 o 
  -2   8   5      655.41      644.54     70.76 o 
  -1   8   5     3113.74     3231.64    111.41 o 
   0   8   5        3.73       27.44     71.39 o 
   1   8   5     1084.55     1140.56     91.61 o 
   2   8   5     9855.34     9968.34    169.27 o 
   3   8   5        2.64       35.05     71.30 o 
   4   8   5       77.29       93.95     82.56 o 
   5   8   5      348.44      364.09     76.63 o 
   6   8   5        7.97       -7.75     72.81 o 
   7   8   5     1069.67     1005.99     96.99 o 
   8   8   5     2106.70     2158.14     96.24 o 
   9   8   5      894.40      700.86    100.41 o 
  10   8   5        0.72       -3.72    111.31 o 
  11   8   5      622.23      459.34    133.77 o 
 -15   9   5       36.05       23.34    166.27 o 
 -14   9   5     1020.13      922.18    115.27 o 
 -13   9   5      708.33      636.90    107.03 o 
 -12   9   5       12.10       49.83     90.43 o 
 -11   9   5     5548.49     5802.33    134.82 o 
 -10   9   5     2998.26     3104.28    109.43 o 
  -9   9   5      519.98      501.15     69.40 o 
  -8   9   5     7652.21     7216.33    148.18 o 
  -7   9   5      703.17      633.16     78.81 o 
  -6   9   5     1448.09     1398.44     76.20 o 
  -5   9   5     4471.42     4742.47     92.99 o 
  -4   9   5      225.28      204.45     53.39 o 
  -3   9   5      660.84      712.84     69.63 o 
  -2   9   5     4123.68     4222.23    107.02 o 
  -1   9   5       21.43       20.18     77.80 o 
   0   9   5     1900.21     1825.28     80.55 o 
   1   9   5     5554.10     4973.28    163.68 o 
   2   9   5      695.53      759.84     92.54 o 
   3   9   5     2866.71     3067.27    114.33 o 
   4   9   5     7273.26     6437.96    307.60 o 
   5   9   5       17.67       54.58     73.00 o 
   6   9   5     3451.16     3855.67    144.42 o 
   7   9   5     1954.30     1809.13    118.81 o 
   8   9   5      135.16       61.98     88.40 o 
   9   9   5     2408.15     2344.52    149.26 o 
  10   9   5      537.89      445.03    127.91 o 
  11   9   5       40.39      107.28    179.04 o 
 -14  10   5        0.03      -61.14    162.32 o 
 -13  10   5      172.40      137.94    143.66 o 
 -12  10   5     2123.70     2347.17    133.87 o 
 -11  10   5       34.98       19.70     97.74 o 
 -10  10   5     1429.22     1424.85    107.47 o 
  -9  10   5     2077.35     1831.56     96.21 o 
  -8  10   5       39.60       21.53     88.11 o 
  -7  10   5     3458.48     3415.94    126.85 o 
  -6  10   5     8040.41     7444.70    115.82 o 
  -5  10   5      480.03      405.70     64.43 o 
  -4  10   5       88.86       85.72     55.63 o 
  -3  10   5      477.12      423.02     72.68 o 
  -2  10   5      325.50      353.52     80.48 o 
  -1  10   5     2968.86     2878.93     94.87 o 
   0  10   5     1575.35     1643.16     82.54 o 
   1  10   5       66.95      120.45     79.02 o 
   2  10   5       88.59      120.76     92.11 o 
   3  10   5      314.04      303.85     93.24 o 
   4  10   5     1094.06      919.83    126.66 o 
   5  10   5     3910.69     4183.88    130.06 o 
   6  10   5      400.28      341.99     97.69 o 
   7  10   5       45.69       27.52     93.26 o 
   8  10   5      924.99      770.33    117.73 o 
   9  10   5       30.83      -18.73    152.03 o 
  10  10   5      380.15      445.79    164.53 o 
 -13  11   5      469.59      292.20    154.60 o 
 -12  11   5        0.33       25.26    130.95 o 
 -11  11   5      111.74      143.13    116.89 o 
 -10  11   5      335.34      235.62    104.43 o 
  -9  11   5       33.23        4.59    115.82 o 
  -8  11   5       90.24       55.54     99.74 o 
  -7  11   5      263.10      207.54     95.59 o 
  -6  11   5        0.92       29.67     86.86 o 
  -5  11   5      130.10       97.96     85.34 o 
  -4  11   5      709.98      755.98     69.53 o 
  -3  11   5       38.32       36.88     69.97 o 
  -2  11   5      188.72      139.57     78.61 o 
  -1  11   5      148.39      166.68     69.99 o 
   0  11   5      241.60      201.10     89.87 o 
   1  11   5       42.89      -17.18    108.89 o 
   2  11   5       36.06       44.45    112.41 o 
   3  11   5       28.23       51.48    116.41 o 
   4  11   5       16.22       -4.77    119.93 o 
   5  11   5      111.12      -37.17    150.95 o 
   6  11   5       85.59       78.79    109.73 o 
   7  11   5       38.97      116.66    158.18 o 
   8  11   5       34.26      -27.62    167.45 o 
   9  11   5      418.59      280.91    212.60 o 
 -12  12   5     1234.66     1518.04    226.38 o 
 -11  12   5       88.96       12.22    175.57 o 
 -10  12   5     1390.49     1721.95    175.91 o 
  -9  12   5     2738.79     3076.14    180.55 o 
  -8  12   5       48.51       15.50    127.11 o 
  -7  12   5     1491.82     1536.06    108.51 o 
  -6  12   5     1952.27     2022.62    131.88 o 
  -5  12   5       64.72       75.29     96.92 o 
  -4  12   5     1982.07     2099.57     99.66 o 
  -3  12   5     2328.46     2219.80    116.00 o 
  -2  12   5       21.66      113.32     98.85 o 
  -1  12   5     2002.54     2230.68    123.57 o 
   0  12   5      594.34      716.73    118.43 o 
   1  12   5      744.10      822.36    125.40 o 
   2  12   5     1245.23     1187.72    130.75 o 
   3  12   5     1127.83     1345.85    113.08 o 
   4  12   5      660.20      544.73    129.09 o 
   5  12   5     1192.37     1124.48    197.22 o 
   6  12   5       91.57       31.04    197.60 o 
   7  12   5      442.59      383.32    171.49 o 
   8  12   5      959.34     1112.69    192.18 o 
 -11  13   5      816.15      935.86    228.67 o 
 -10  13   5      397.66      304.30    156.36 o 
  -9  13   5      497.37      550.60    174.13 o 
  -8  13   5     2940.81     3141.91    185.22 o 
  -7  13   5      498.75      611.76    194.73 o 
  -6  13   5     1036.31     1225.40    134.62 o 
  -5  13   5     1377.97     1384.50    111.93 o 
  -4  13   5      485.60      464.87     86.71 o 
  -3  13   5     2692.59     2552.79    132.71 o 
  -2  13   5     3713.37     3978.11    155.63 o 
  -1  13   5      178.03       82.43    119.11 o 
   0  13   5     1013.93      929.62    133.00 o 
   1  13   5     3724.60     3549.57    171.42 o 
   2  13   5      205.41      178.20    120.87 o 
   3  13   5     1211.52     1232.60    194.73 o 
   4  13   5     1291.34     1166.43    200.58 o 
   5  13   5      141.26      125.31    164.75 o 
   6  13   5     1589.55     1505.20    189.39 o 
   7  13   5      954.29      770.89    286.04 o 
  -9  14   5        0.21       13.88    219.33 o 
  -8  14   5      107.04      110.01    151.41 o 
  -7  14   5      543.28      518.41    149.08 o 
  -6  14   5      130.92      124.68    153.37 o 
  -5  14   5       79.99       61.88    152.66 o 
  -4  14   5      467.64      472.94    129.96 o 
  -3  14   5       51.27       26.79    135.81 o 
  -2  14   5      269.55      222.06    140.57 o 
  -1  14   5     1545.98     1550.29    200.31 o 
   0  14   5      648.45      586.86    153.33 o 
   1  14   5      342.27      338.12    138.54 o 
   2  14   5       27.62       38.54    194.07 o 
   3  14   5       38.92       -1.01    141.23 o 
   4  14   5      311.44      293.87    170.65 o 
   5  14   5      412.87      290.30    263.80 o 
  -7  15   5       10.21       23.79    157.25 o 
  -6  15   5       79.23       49.98    199.81 o 
  -5  15   5      319.83      260.24    170.99 o 
  -4  15   5      140.44      140.73    181.72 o 
  -3  15   5      691.42      627.31    150.87 o 
  -2  15   5      577.37      548.10    221.48 o 
  -1  15   5        3.39      -27.07    203.97 o 
   0  15   5      178.47       92.14    206.43 o 
   1  15   5      616.15      408.83    239.53 o 
   2  15   5       73.84      -67.35    253.35 o 
   3  15   5      373.32      341.83    249.52 o 
 -18   0   6      996.43     1045.85    219.12 o 
 -17   0   6       34.66       52.50    141.99 o 
 -16   0   6      619.51      436.88    156.34 o 
 -15   0   6       33.41      -21.74    148.81 o 
 -14   0   6     1962.29     2166.97    114.03 o 
 -13   0   6       80.11       99.04     78.52 o 
 -12   0   6    13095.39    13502.61    156.35 o 
 -11   0   6       12.34       34.84     95.89 o 
 -10   0   6    13524.17    13495.07    159.92 o 
  -9   0   6    41672.51    41326.03   4548.22 o 
  -8   0   6      171.73      210.15     82.46 o 
  -7   0   6    20229.63    19994.63    159.67 o 
  -6   0   6    10553.63    10807.76    359.37 o 
  -5   0   6      703.20      717.07     92.48 o 
  -4   0   6     5033.53     4967.08    102.01 o 
  -3   0   6     2316.68     1935.92    283.50 o 
  -2   0   6     1511.72     1586.37    106.25 o 
  -1   0   6      411.30      622.49     97.07 o 
   0   0   6     8194.63     9732.17    793.71 o 
   1   0   6     2573.59     2168.80    165.33 o 
   2   0   6    23195.77    24321.98    467.10 o 
   3   0   6    15573.28    15302.20   1035.62 o 
   4   0   6     8831.54     7873.84    805.37 o 
   5   0   6    13221.29    14866.23    168.90 o 
   6   0   6       89.30      227.47     95.86 o 
   7   0   6     2202.67     2275.82    243.44 o 
   8   0   6    17614.78    17423.87    674.52 o 
   9   0   6       80.16      144.74    149.06 o 
  10   0   6       15.74       16.96    149.72 o 
  11   0   6      537.04      452.99    134.98 o 
  12   0   6        7.01       43.06    163.96 o 
  13   0   6     1810.75     1926.39    195.96 o 
 -18   1   6       97.51       72.78    150.04 o 
 -17   1   6      827.43      784.71    110.52 o 
 -16   1   6       88.79       98.24     82.87 o 
 -15   1   6      638.85      634.91     76.70 o 
 -14   1   6     1479.12     1687.11     83.87 o 
 -13   1   6      506.68      508.70     74.15 o 
 -12   1   6      208.54      260.40     73.95 o 
 -11   1   6     7682.36     8383.69    227.37 o 
 -10   1   6     3275.69     2973.47    159.14 o 
  -9   1   6      742.93      703.57     59.62 o 
  -8   1   6     5278.22     4525.69     99.58 o 
  -7   1   6     1149.82     1195.43     54.10 o 
  -6   1   6       72.36       84.79     51.98 o 
  -5   1   6    17074.12    16052.14    401.61 o 
  -4   1   6      997.87     1253.78     58.89 o 
  -3   1   6      661.54      558.37     61.14 o 
  -2   1   6     4503.42     4333.79    142.01 o 
  -1   1   6     5041.59     4967.63    220.64 o 
   0   1   6     1790.76     1704.67     84.05 o 
   1   1   6     5145.24     5168.15     88.05 o 
   2   1   6      313.70      306.13     59.01 o 
   3   1   6     5464.51     4801.62    160.02 o 
   4   1   6      340.08      334.65     53.67 o 
   5   1   6        8.98       95.44     67.97 o 
   6   1   6     7609.50     7516.61    324.43 o 
   7   1   6     1670.31     1578.12    115.66 o 
   8   1   6      381.68      409.63     60.68 o 
   9   1   6     2079.01     2077.07    107.10 o 
  10   1   6     1106.61     1082.46     92.81 o 
  11   1   6      112.49       72.95     94.19 o 
  12   1   6      265.27      203.15    130.33 o 
  13   1   6       45.73      -26.60    186.73 o 
 -18   2   6      401.75      262.81    141.88 o 
 -17   2   6       48.62       31.10    107.65 o 
 -16   2   6      288.30      267.69    106.32 o 
 -15   2   6       97.48       94.78     86.73 o 
 -14   2   6      257.64      334.37     77.34 o 
 -13   2   6        0.03       -7.50     56.53 o 
 -12   2   6      298.10      254.16     61.64 o 
 -11   2   6       15.26      -18.41     61.17 o 
 -10   2   6        4.53      -10.01     73.85 o 
  -9   2   6      399.01      360.57     46.67 o 
  -8   2   6       44.25       40.77     42.17 o 
  -7   2   6      227.96      233.64     48.13 o 
  -6   2   6     2716.81     2556.12     90.58 o 
  -5   2   6    10599.37     9895.43     98.84 o 
  -4   2   6     3525.53     3317.63     81.41 o 
  -3   2   6    23976.51    24081.68    338.04 o 
  -2   2   6     6644.22     6814.09    226.09 o 
  -1   2   6      716.72      699.23     61.84 o 
   0   2   6       68.78       40.29     55.38 o 
   1   2   6      255.11      186.90     65.00 o 
   2   2   6       58.77       49.16     56.38 o 
   3   2   6     2038.06     1790.05     60.93 o 
   4   2   6      645.03      576.65     53.92 o 
   5   2   6     2861.24     2953.52     78.45 o 
   6   2   6      146.83      187.19     67.25 o 
   7   2   6      906.10      840.52     73.23 o 
   8   2   6      241.84      234.06     68.35 o 
   9   2   6       60.42      112.61     85.32 o 
  10   2   6      489.80      423.44    110.23 o 
  11   2   6        6.17       54.04    120.77 o 
  12   2   6       10.34      -92.19    130.05 o 
  13   2   6      245.65      282.34    153.21 o 
 -18   3   6      511.14      331.91    144.48 o 
 -17   3   6     2361.51     2517.61    144.50 o 
 -16   3   6     2383.05     2406.10    148.75 o 
 -15   3   6        0.77       63.45     85.78 o 
 -14   3   6     1014.35     1213.76    112.15 o 
 -13   3   6      844.81      943.25     66.45 o 
 -12   3   6     1093.87     1100.79     62.88 o 
 -11   3   6     2561.07     2407.93    276.27 o 
 -10   3   6     2104.38     2061.08     71.59 o 
  -9   3   6      189.45      170.05     42.71 o 
  -8   3   6       31.85        1.50     46.90 o 
  -7   3   6     2014.41     1907.96     69.10 o 
  -6   3   6    18667.82    17798.56    493.34 o 
  -5   3   6    24322.95    24719.97    873.59 o 
  -4   3   6     2812.50     2873.54     87.40 o 
  -3   3   6    13778.73    13936.12    122.05 o 
  -2   3   6     6185.83     6531.12     92.01 o 
  -1   3   6     6251.64     6143.91    100.60 o 
   0   3   6    21952.25    22197.28    181.06 o 
   1   3   6     6593.88     6249.42    207.31 o 
   2   3   6     5942.71     5978.75    210.24 o 
   3   3   6      119.57      139.34     50.45 o 
   4   3   6      874.17      730.53     56.54 o 
   5   3   6      311.15      366.88     63.72 o 
   6   3   6     2540.93     2373.23    106.37 o 
   7   3   6     1985.85     2037.23     86.67 o 
   8   3   6      516.51      410.67     70.22 o 
   9   3   6     4798.29     4679.58    216.97 o 
  10   3   6      822.34      853.34     85.61 o 
  11   3   6      821.81      824.92    116.32 o 
  12   3   6      771.66      720.68    122.35 o 
  13   3   6      519.01      501.71    159.48 o 
 -17   4   6      732.81      469.96    168.80 o 
 -16   4   6      164.80      161.00    113.08 o 
 -15   4   6     1921.06     1863.87     89.11 o 
 -14   4   6      677.27      747.92     81.81 o 
 -13   4   6     1916.54     1958.64     91.06 o 
 -12   4   6      847.48      763.76     64.13 o 
 -11   4   6     1096.67      991.65     62.60 o 
 -10   4   6     5114.20     5087.99    222.32 o 
  -9   4   6      203.31      245.97     63.00 o 
  -8   4   6      114.85       46.83     49.54 o 
  -7   4   6     5947.35     5518.15    297.20 o 
  -6   4   6     1239.16     1156.70     64.93 o 
  -5   4   6     2502.87     2541.37     56.57 o 
  -4   4   6    31968.30    31908.25    370.46 o 
  -3   4   6     3726.41     3295.13     79.67 o 
  -2   4   6     4467.80     4969.90     80.08 o 
  -1   4   6    13411.43    13551.87    136.22 o 
   0   4   6     7381.70     7026.81    132.91 o 
   1   4   6     1234.86     1173.56     65.09 o 
   2   4   6    11816.18    11834.26    183.88 o 
   3   4   6     6744.76     6436.01    190.91 o 
   4   4   6      206.20      244.93     63.56 o 
   5   4   6     2025.44     2232.01     77.58 o 
   6   4   6      110.78      104.09     72.27 o 
   7   4   6     1209.14     1028.00     64.14 o 
   8   4   6     1047.35     1147.70     82.66 o 
   9   4   6      656.27      627.35     77.33 o 
  10   4   6     2696.24     2669.65    102.03 o 
  11   4   6      620.38      598.27    107.33 o 
  12   4   6      295.28      209.87    122.67 o 
 -17   5   6      911.87      869.90    106.63 o 
 -16   5   6      983.42      926.89     98.67 o 
 -15   5   6       37.20       47.32     83.82 o 
 -14   5   6      420.94      340.87     71.79 o 
 -13   5   6     2456.55     2609.90     85.82 o 
 -12   5   6      392.50      327.11     62.86 o 
 -11   5   6      627.36      653.30     56.81 o 
 -10   5   6      223.88      246.07     59.22 o 
  -9   5   6       38.67       31.93     65.24 o 
  -8   5   6      482.08      454.91     65.02 o 
  -7   5   6      570.67      507.09     54.44 o 
  -6   5   6     1750.54     1554.09     74.37 o 
  -5   5   6     1200.43     1261.38     66.68 o 
  -4   5   6      483.67      521.32     47.73 o 
  -3   5   6     3075.28     2900.06     76.00 o 
  -2   5   6    11538.06    10991.88    238.64 o 
  -1   5   6      186.65      146.53     54.96 o 
   0   5   6      193.16      144.56     54.24 o 
   1   5   6      221.96      203.63     50.20 o 
   2   5   6      682.51      634.31     57.87 o 
   3   5   6      509.14      555.31     82.97 o 
   4   5   6      112.66      128.53     60.14 o 
   5   5   6       75.34      135.24     70.21 o 
   6   5   6      582.78      546.57     73.19 o 
   7   5   6        2.48        3.28     65.08 o 
   8   5   6      616.33      618.83     93.85 o 
   9   5   6       89.73       51.47     87.24 o 
  10   5   6      252.94      260.08     99.61 o 
  11   5   6      324.30      261.51    116.64 o 
  12   5   6      693.55      403.76    151.83 o 
 -17   6   6      184.24       90.82    119.86 o 
 -16   6   6      113.67       15.27    111.00 o 
 -15   6   6      520.22      487.74     92.36 o 
 -14   6   6      469.51      471.98     73.89 o 
 -13   6   6     1737.02     1703.68     97.13 o 
 -12   6   6      498.90      544.07     76.22 o 
 -11   6   6      102.87      142.02     56.02 o 
 -10   6   6     3569.32     3448.38    147.82 o 
  -9   6   6      659.75      707.76     74.62 o 
  -8   6   6       31.20       37.00     65.84 o 
  -7   6   6      212.59      232.04     66.70 o 
  -6   6   6     5341.17     5053.60    136.40 o 
  -5   6   6      889.30      859.71     47.38 o 
  -4   6   6     6163.90     6155.83    142.12 o 
  -3   6   6      700.79      617.34     64.42 o 
  -2   6   6       86.39       60.54     52.96 o 
  -1   6   6     1334.15     1284.84     69.41 o 
   0   6   6     1276.02     1304.15     61.84 o 
   1   6   6     6758.24     6362.95    228.68 o 
   2   6   6    10159.93    10371.67    248.89 o 
   3   6   6        0.31       11.73     63.87 o 
   4   6   6      738.41      795.78     68.73 o 
   5   6   6      379.85      419.85     65.66 o 
   6   6   6       22.93        9.25     70.92 o 
   7   6   6      319.44      407.78     84.61 o 
   8   6   6     1443.91     1295.40    108.95 o 
   9   6   6     2133.97     2327.06    107.71 o 
  10   6   6      144.92       55.95    135.22 o 
  11   6   6        1.55       58.82    116.42 o 
  12   6   6      208.85      279.41    151.78 o 
 -16   7   6     1008.68      826.33    117.86 o 
 -15   7   6      312.95      214.10     99.84 o 
 -14   7   6     1072.57     1132.50     94.38 o 
 -13   7   6      942.88      846.07     83.89 o 
 -12   7   6     2672.23     2573.02    102.34 o 
 -11   7   6     7626.67     7326.18    160.31 o 
 -10   7   6     2420.51     2394.11     80.11 o 
  -9   7   6       41.44       36.06     65.14 o 
  -8   7   6     7031.29     7323.23    113.97 o 
  -7   7   6     2811.78     2777.07     79.02 o 
  -6   7   6     3234.37     3181.77    131.24 o 
  -5   7   6     7684.27     7636.45    239.96 o 
  -4   7   6     1062.68     1096.08     54.32 o 
  -3   7   6       85.74      103.99     51.82 o 
  -2   7   6     1590.47     1424.75     64.89 o 
  -1   7   6     1259.42     1089.79     74.89 o 
   0   7   6     4081.36     4166.14    131.03 o 
   1   7   6     6332.94     6242.76     96.99 o 
   2   7   6      331.40      329.49     65.92 o 
   3   7   6     5911.98     5883.72    153.25 o 
   4   7   6     3131.14     3373.22     96.89 o 
   5   7   6     1886.70     2057.43     83.31 o 
   6   7   6     1288.02     1230.63     82.43 o 
   7   7   6     6631.09     7086.04    166.02 o 
   8   7   6      177.57       66.50     94.08 o 
   9   7   6     1975.75     1806.19     99.98 o 
  10   7   6      650.73      603.25    115.51 o 
  11   7   6       20.18        6.48    124.98 o 
 -16   8   6      344.48      209.05    133.66 o 
 -15   8   6      218.53      143.60    104.94 o 
 -14   8   6      105.17      115.15    124.52 o 
 -13   8   6     3627.00     3392.48    153.29 o 
 -12   8   6     1846.03     1937.00    102.89 o 
 -11   8   6      191.76      246.85     85.09 o 
 -10   8   6     4233.42     3920.04    173.20 o 
  -9   8   6     4217.39     4296.59     95.09 o 
  -8   8   6      120.47      198.73     58.99 o 
  -7   8   6      859.60      841.96     70.02 o 
  -6   8   6     5221.97     5415.75     92.93 o 
  -5   8   6       44.37       30.45     46.15 o 
  -4   8   6        3.26        9.39     59.40 o 
  -3   8   6     4079.51     4190.34     93.42 o 
  -2   8   6     1165.64     1144.68     77.69 o 
  -1   8   6     1497.25     1655.24     74.87 o 
   0   8   6      394.60      345.61     66.23 o 
   1   8   6     2145.56     2132.39     84.94 o 
   2   8   6     1843.03     1853.22     74.56 o 
   3   8   6       17.36       -1.41     55.91 o 
   4   8   6     2204.70     2396.30     81.63 o 
   5   8   6     5482.12     5027.12    104.28 o 
   6   8   6     1610.02     1893.28     94.00 o 
   7   8   6      529.94      587.17     87.53 o 
   8   8   6     2478.36     2416.28    118.36 o 
   9   8   6      223.21      142.01    110.56 o 
  10   8   6      463.33      394.65    118.31 o 
  11   8   6      625.63      484.43    193.64 o 
 -15   9   6       83.61       87.74    184.13 o 
 -14   9   6       63.27       -0.88    129.38 o 
 -13   9   6       25.65       21.69    111.18 o 
 -12   9   6       27.42       27.01     88.49 o 
 -11   9   6      118.05       74.29     93.48 o 
 -10   9   6      154.17      223.04    101.33 o 
  -9   9   6      613.06      660.06     84.81 o 
  -8   9   6     2091.01     2032.14     83.81 o 
  -7   9   6     1219.24     1037.62     84.66 o 
  -6   9   6     2595.86     2409.18     71.42 o 
  -5   9   6        3.00       10.11     57.48 o 
  -4   9   6       17.09       65.99     62.73 o 
  -3   9   6      222.27      259.33     60.78 o 
  -2   9   6      851.90      899.38     74.73 o 
  -1   9   6      873.78      820.52     81.45 o 
   0   9   6      114.80      111.97     68.70 o 
   1   9   6     1367.77     1115.58     78.07 o 
   2   9   6     1873.29     1920.79     95.10 o 
   3   9   6      123.65      110.15     75.70 o 
   4   9   6      475.40      508.69     84.91 o 
   5   9   6      297.42      223.10    102.07 o 
   6   9   6      317.22      279.01     93.45 o 
   7   9   6       81.19       32.40     92.30 o 
   8   9   6       43.81       34.76    118.24 o 
   9   9   6       20.21       18.88    114.16 o 
  10   9   6      224.23      199.80    146.06 o 
 -14  10   6       37.91      -35.20    161.45 o 
 -13  10   6       81.91       80.27    117.54 o 
 -12  10   6     1357.67     1653.30    129.05 o 
 -11  10   6      284.53      235.84     97.39 o 
 -10  10   6      760.85      718.80     96.27 o 
  -9  10   6      978.91     1038.32     95.61 o 
  -8  10   6     1298.96     1293.84     92.77 o 
  -7  10   6     1499.67     1660.92     81.96 o 
  -6  10   6      181.39      161.16     77.55 o 
  -5  10   6      174.98      198.40     51.36 o 
  -4  10   6     9021.22     9054.52    315.22 o 
  -3  10   6     2428.90     2454.20     94.79 o 
  -2  10   6      192.51      198.02     62.97 o 
  -1  10   6     3652.90     3309.84     99.78 o 
   0  10   6      626.87      716.24     81.86 o 
   1  10   6      135.05      161.50     64.97 o 
   2  10   6     1238.12     1238.64     86.40 o 
   3  10   6     1722.44     1735.07    123.67 o 
   4  10   6       26.27       21.55     97.07 o 
   5  10   6      261.32      229.72    100.92 o 
   6  10   6      293.59      314.28     95.90 o 
   7  10   6      912.23      767.61    151.48 o 
   8  10   6     1162.28     1238.45    128.18 o 
   9  10   6        4.77       -4.77    168.52 o 
 -13  11   6      328.06      302.18    140.15 o 
 -12  11   6      210.16      156.87    128.30 o 
 -11  11   6     1144.20     1220.83    128.08 o 
 -10  11   6      801.12      773.11    104.52 o 
  -9  11   6     2564.85     2664.64    109.41 o 
  -8  11   6     4668.92     5059.18    197.65 o 
  -7  11   6        0.35       -1.23     91.78 o 
  -6  11   6     3304.05     3201.72    105.43 o 
  -5  11   6     4894.40     4858.61    160.43 o 
  -4  11   6       50.71       87.60     80.08 o 
  -3  11   6     6406.68     5787.00    210.53 o 
  -2  11   6     3947.30     4001.05    130.14 o 
  -1  11   6      330.07      351.05     90.58 o 
   0  11   6     2127.54     2371.46    110.61 o 
   1  11   6     4371.47     4797.65    150.36 o 
   2  11   6      214.31      215.53    140.63 o 
   3  11   6      994.79     1325.69    127.62 o 
   4  11   6     1251.04     1132.62    154.53 o 
   5  11   6      217.93      202.06    128.07 o 
   6  11   6     2487.38     2800.15    443.77 o 
   7  11   6       16.44        8.13    165.88 o 
   8  11   6      411.92      257.51    182.48 o 
 -12  12   6      144.41      156.06    177.57 o 
 -11  12   6       14.53      -16.58    127.31 o 
 -10  12   6       20.53      -46.75    120.99 o 
  -9  12   6       76.84       52.59    128.36 o 
  -8  12   6       72.82       58.89    101.14 o 
  -7  12   6     1554.93     1576.21    107.68 o 
  -6  12   6       77.60       33.74     71.60 o 
  -5  12   6     1101.23     1070.32     88.12 o 
  -4  12   6     2443.76     2453.06    115.71 o 
  -3  12   6      258.48      228.40     99.66 o 
  -2  12   6      314.85      292.53     99.98 o 
  -1  12   6     2567.89     2773.33    115.87 o 
   0  12   6     1732.79     1759.39    106.93 o 
   1  12   6      245.58      235.26    143.01 o 
   2  12   6      500.37      461.84    106.29 o 
   3  12   6        5.36       22.38    123.11 o 
   4  12   6      511.51      471.85    155.55 o 
   5  12   6      631.95      681.11    162.44 o 
   6  12   6      316.66      114.05    167.19 o 
   7  12   6       17.36      287.57    257.38 o 
 -11  13   6     1283.14     1268.41    202.62 o 
 -10  13   6      500.90      489.63    180.68 o 
  -9  13   6      170.77      183.89    206.59 o 
  -8  13   6      393.19      331.00    147.50 o 
  -7  13   6       32.90       54.02    117.44 o 
  -6  13   6      240.42      183.92    122.65 o 
  -5  13   6      954.58     1037.03     92.57 o 
  -4  13   6      522.76      491.37     88.92 o 
  -3  13   6        8.77        8.71    102.35 o 
  -2  13   6      102.49       94.26     95.30 o 
  -1  13   6       37.27       11.63    104.49 o 
   0  13   6      666.54      574.60    127.38 o 
   1  13   6        3.33       13.46    126.94 o 
   2  13   6      432.19      451.82    187.32 o 
   3  13   6      756.33      533.19    169.39 o 
   4  13   6      164.65       11.86    200.05 o 
   5  13   6       69.16      -59.01    148.46 o 
   6  13   6     1196.12     1196.56    221.01 o 
  -9  14   6     2260.69     2685.95    233.05 o 
  -8  14   6       92.20       77.22    214.25 o 
  -7  14   6     1821.10     1820.69    148.36 o 
  -6  14   6     1630.77     1678.58    148.45 o 
  -5  14   6        0.09      -20.13    139.83 o 
  -4  14   6      490.92      569.39    120.57 o 
  -3  14   6      221.95      151.96    131.33 o 
  -2  14   6      921.65      812.55    148.41 o 
  -1  14   6     1104.81     1142.57    195.72 o 
   0  14   6       34.07      110.48    188.83 o 
   1  14   6      515.22      393.18    157.26 o 
   2  14   6     1992.70     1831.81    185.11 o 
   3  14   6      449.36      682.68    199.80 o 
   4  14   6     1453.64     1681.25    192.12 o 
  -6  15   6      270.96      320.79    205.68 o 
  -5  15   6      614.88      531.75    208.65 o 
  -4  15   6       27.71       -3.14    155.23 o 
  -3  15   6     1129.70     1035.94    170.41 o 
  -2  15   6     1519.78     1680.47    243.65 o 
  -1  15   6       13.69       -6.30    235.47 o 
   0  15   6      583.55      512.83    251.72 o 
   1  15   6      131.75      -68.73    253.08 o 
 -18   1   7      186.03       83.43    156.76 o 
 -17   1   7     2096.08     2013.36    151.24 o 
 -16   1   7       75.72       49.68     88.48 o 
 -15   1   7      414.28      499.58     80.38 o 
 -14   1   7      241.98      382.01     84.12 o 
 -13   1   7       65.97       40.57     59.60 o 
 -12   1   7      431.85      481.08     62.99 o 
 -11   1   7     9268.48     8716.22    285.49 o 
 -10   1   7      196.56      202.34     62.33 o 
  -9   1   7     2478.09     2630.82     61.19 o 
  -8   1   7     1940.04     1783.26     48.51 o 
  -7   1   7      765.56      790.79     46.47 o 
  -6   1   7     8238.34     7784.43    276.25 o 
  -5   1   7    30042.01    31786.31    450.75 o 
  -4   1   7     3740.46     3559.98    142.74 o 
  -3   1   7     1053.89     1070.51     63.63 o 
  -2   1   7     2876.72     2722.31     76.93 o 
  -1   1   7     1337.86     1630.85     66.01 o 
   0   1   7    14369.61    13023.68    269.39 o 
   1   1   7      278.61      441.46     55.02 o 
   2   1   7     1966.83     1807.27     67.19 o 
   3   1   7     4370.74     4307.30     86.08 o 
   4   1   7       46.98       43.02     58.64 o 
   5   1   7     1981.43     1946.76    111.27 o 
   6   1   7     6552.84     7015.38    103.49 o 
   7   1   7      989.16      828.86     72.36 o 
   8   1   7       57.59       68.21     73.72 o 
   9   1   7     1562.37     1500.04    113.49 o 
  10   1   7       60.76       31.12     90.27 o 
  11   1   7      649.99      472.14    118.90 o 
  12   1   7     1111.89      993.20    151.65 o 
 -18   2   7     1707.53     1960.17    136.76 o 
 -17   2   7        8.81      -87.31    115.87 o 
 -16   2   7      774.31      688.58     93.47 o 
 -15   2   7      193.15      355.85     86.83 o 
 -14   2   7      768.74      812.37     93.97 o 
 -13   2   7     2542.77     2830.33    135.32 o 
 -12   2   7     5410.06     5968.77    184.18 o 
 -11   2   7       96.44      111.02     50.42 o 
 -10   2   7     2748.38     3040.64    104.81 o 
  -9   2   7     2158.79     2039.90     97.69 o 
  -8   2   7     1444.13     1402.04     50.40 o 
  -7   2   7    16834.18    16139.33    278.70 o 
  -6   2   7      142.28       68.99     46.69 o 
  -5   2   7     1451.41     1355.37     56.48 o 
  -4   2   7     5080.06     4905.55    103.74 o 
  -3   2   7        5.21       29.76     44.69 o 
  -2   2   7    11377.38    11910.24    563.50 o 
  -1   2   7     4474.56     4034.70    138.43 o 
   0   2   7     2029.62     1873.53     69.51 o 
   1   2   7     3009.58     2622.97    143.06 o 
   2   2   7    13790.84    14547.49    468.91 o 
   3   2   7     1326.62     1311.98     71.89 o 
   4   2   7      598.54      514.38     64.73 o 
   5   2   7     2906.27     3089.79    108.73 o 
   6   2   7      125.49      195.96     57.94 o 
   7   2   7     3915.02     3845.63     87.99 o 
   8   2   7     5129.94     5566.40    118.35 o 
   9   2   7        0.65        2.69     86.81 o 
  10   2   7     1156.93     1015.48    106.92 o 
  11   2   7      966.72     1026.54    104.48 o 
  12   2   7        0.18        2.51    130.67 o 
 -18   3   7       94.05       80.52    152.51 o 
 -17   3   7     1274.60     1191.65    177.15 o 
 -16   3   7      353.71      306.37    121.64 o 
 -15   3   7      224.45      237.49     80.85 o 
 -14   3   7     1468.36     1467.75     89.23 o 
 -13   3   7      181.45      166.34     61.68 o 
 -12   3   7     1515.75     1561.11     82.37 o 
 -11   3   7      206.43      179.04     53.31 o 
 -10   3   7      338.26      398.04     61.25 o 
  -9   3   7      278.26      349.78     54.35 o 
  -8   3   7      903.81      831.13     55.54 o 
  -7   3   7      545.00      478.27     47.82 o 
  -6   3   7        9.93      -24.17     42.84 o 
  -5   3   7     4191.91     3874.36    121.07 o 
  -4   3   7       14.47        7.69     55.87 o 
  -3   3   7     1569.60     1601.35     62.89 o 
  -2   3   7     8959.68     9024.63    108.51 o 
  -1   3   7      708.53      543.78     66.30 o 
   0   3   7      171.48      173.39     55.82 o 
   1   3   7     3701.09     3294.69    166.17 o 
   2   3   7      522.11      509.46     52.73 o 
   3   3   7     5713.59     6384.77    114.23 o 
   4   3   7       70.15       17.55     57.05 o 
   5   3   7       90.76      124.54     59.35 o 
   6   3   7      640.14      711.82     75.33 o 
   7   3   7      946.39      889.44     69.40 o 
   8   3   7      155.46      170.87     79.13 o 
   9   3   7       11.71       -8.44     80.48 o 
  10   3   7     1001.45      996.97    112.58 o 
  11   3   7       12.10        0.43    128.50 o 
  12   3   7      279.08      256.29    143.04 o 
 -18   4   7      409.98      323.88    205.06 o 
 -17   4   7      106.91        3.52    106.12 o 
 -16   4   7      108.62       93.61    103.78 o 
 -15   4   7        3.36       19.59     75.60 o 
 -14   4   7       91.09       92.45     78.06 o 
 -13   4   7     2132.40     2373.24     84.23 o 
 -12   4   7     1189.64     1105.35     55.87 o 
 -11   4   7        0.58      -28.37     59.32 o 
 -10   4   7       83.48       62.15     53.35 o 
  -9   4   7      554.33      600.32     62.32 o 
  -8   4   7     1407.12     1242.36     58.50 o 
  -7   4   7        0.39        4.13     43.11 o 
  -6   4   7     2201.37     1882.48     55.96 o 
  -5   4   7     3833.98     3931.74     85.85 o 
  -4   4   7       51.35       35.12     47.90 o 
  -3   4   7     2399.19     2218.43     63.33 o 
  -2   4   7     3126.56     3027.09     67.52 o 
  -1   4   7      493.39      509.68     58.26 o 
   0   4   7      880.11      887.71     59.93 o 
   1   4   7      578.30      561.74     50.44 o 
   2   4   7     1385.14     1206.96     61.56 o 
   3   4   7      315.61      260.71     60.93 o 
   4   4   7      123.52      145.52     59.87 o 
   5   4   7      192.04      125.53     65.84 o 
   6   4   7      710.28      736.61     69.64 o 
   7   4   7     2928.51     3115.74     93.29 o 
   8   4   7     1290.27     1296.89     90.63 o 
   9   4   7       96.35       87.47     87.62 o 
  10   4   7        1.44       18.41    110.71 o 
  11   4   7      149.04      108.15    132.09 o 
  12   4   7       94.82       15.62    156.95 o 
 -17   5   7     1177.28     1067.52    108.01 o 
 -16   5   7     1595.85     1641.16    121.05 o 
 -15   5   7      335.15      270.42     78.24 o 
 -14   5   7      495.50      568.29     71.82 o 
 -13   5   7     1085.01     1152.48     82.23 o 
 -12   5   7     2682.87     2520.18     99.95 o 
 -11   5   7     3301.38     3345.58     73.18 o 
 -10   5   7      974.61      963.25     83.04 o 
  -9   5   7      380.99      416.18     66.65 o 
  -8   5   7     3056.27     2902.36     97.07 o 
  -7   5   7      123.95      147.62     48.89 o 
  -6   5   7    10247.42     8969.53    137.22 o 
  -5   5   7    12405.68    12816.02    308.45 o 
  -4   5   7     1945.21     1809.23     67.89 o 
  -3   5   7     9771.91     9467.15    211.99 o 
  -2   5   7        4.33       14.88     45.08 o 
  -1   5   7     3751.32     3765.84     70.72 o 
   0   5   7     7466.42     6936.90    131.78 o 
   1   5   7    16771.60    16858.04    465.42 o 
   2   5   7     1333.03     1384.88     78.71 o 
   3   5   7     1857.26     1705.19    125.62 o 
   4   5   7     1378.17     1407.25     72.15 o 
   5   5   7     1832.78     2042.54     75.39 o 
   6   5   7     1555.69     1482.87     79.08 o 
   7   5   7     7255.16     8410.01    130.71 o 
   8   5   7      151.12      221.10     73.22 o 
   9   5   7      413.07      282.12     89.67 o 
  10   5   7      177.25       80.71    124.51 o 
  11   5   7      808.17      637.23    124.85 o 
 -17   6   7       11.07      -40.47    153.47 o 
 -16   6   7     1451.86     1467.37    102.49 o 
 -15   6   7     1532.33     1407.10     95.05 o 
 -14   6   7        5.71      -14.44     79.83 o 
 -13   6   7     4297.99     4788.72    101.44 o 
 -12   6   7     1009.25      946.62     87.20 o 
 -11   6   7       55.65       72.60     64.50 o 
 -10   6   7     4991.92     5086.68    102.19 o 
  -9   6   7      213.07      262.15     60.91 o 
  -8   6   7       21.70       20.67     68.84 o 
  -7   6   7     1804.81     1686.64     61.75 o 
  -6   6   7     9939.73     9265.99    299.54 o 
  -5   6   7     3573.18     3364.44     67.32 o 
  -4   6   7     5567.79     5681.23    127.52 o 
  -3   6   7     2291.15     2139.73     68.84 o 
  -2   6   7     1350.84     1203.59     61.73 o 
  -1   6   7    13191.29    12692.41    220.74 o 
   0   6   7     1084.27     1082.40     61.77 o 
   1   6   7     3720.17     3770.32     92.09 o 
   2   6   7     3195.14     3063.03     80.71 o 
   3   6   7      842.67     1014.08     64.70 o 
   4   6   7      651.63      722.13     72.66 o 
   5   6   7      753.95      786.68     73.74 o 
   6   6   7      221.10      263.14     98.57 o 
   7   6   7      884.28      780.64     94.65 o 
   8   6   7     1230.45     1204.70     91.77 o 
   9   6   7        0.49      -14.78    119.34 o 
  10   6   7     1552.26     1322.90    145.53 o 
  11   6   7      341.94      154.00    150.91 o 
 -16   7   7        0.31      -32.77    105.05 o 
 -15   7   7      366.28      265.83    105.43 o 
 -14   7   7       71.37      124.59     98.14 o 
 -13   7   7       17.18      -16.36     74.46 o 
 -12   7   7        4.33        6.18     82.44 o 
 -11   7   7       40.59       49.52     78.95 o 
 -10   7   7       82.46      100.78     64.67 o 
  -9   7   7      227.42      212.97     61.12 o 
  -8   7   7      869.14      986.90     69.70 o 
  -7   7   7      571.99      573.18     61.57 o 
  -6   7   7        7.30       21.79     51.86 o 
  -5   7   7        2.87       -0.74     51.51 o 
  -4   7   7       52.56       64.64     78.30 o 
  -3   7   7     2328.92     2166.53     83.54 o 
  -2   7   7      335.44      375.84     70.81 o 
  -1   7   7     2979.41     2776.76     80.84 o 
   0   7   7      112.76       81.98     50.35 o 
   1   7   7     2426.63     2211.33     83.98 o 
   2   7   7      788.24      845.44     68.29 o 
   3   7   7      214.90      260.36     77.26 o 
   4   7   7      416.79      436.88     65.21 o 
   5   7   7      271.74      255.16     82.95 o 
   6   7   7        0.58      -19.68     98.89 o 
   7   7   7        7.67      -78.48     91.66 o 
   8   7   7      124.03       60.51    105.48 o 
   9   7   7      145.74      139.69    102.93 o 
  10   7   7      186.03       95.93    103.02 o 
 -16   8   7      467.48      238.33    155.85 o 
 -15   8   7      486.56      374.12    122.32 o 
 -14   8   7      437.22      432.46    105.52 o 
 -13   8   7     1893.65     1874.42    106.41 o 
 -12   8   7     2091.14     2149.04     95.39 o 
 -11   8   7        0.74       77.36     90.58 o 
 -10   8   7     1574.51     1745.48     97.77 o 
  -9   8   7       42.79       85.02     63.06 o 
  -8   8   7        8.30       21.39     57.29 o 
  -7   8   7     5463.11     5197.91    245.21 o 
  -6   8   7     1979.86     1953.51     61.70 o 
  -5   8   7        7.29       16.30     57.68 o 
  -4   8   7     5514.83     5601.01    105.71 o 
  -3   8   7      404.09      358.57     64.76 o 
  -2   8   7      167.87      179.25     68.57 o 
  -1   8   7     7433.71     7095.90    114.43 o 
   0   8   7        5.28       -1.83     60.91 o 
   1   8   7      568.69      567.86     64.83 o 
   2   8   7     2091.49     1993.80     69.02 o 
   3   8   7      365.18      292.10     70.05 o 
   4   8   7      746.76      724.01     80.31 o 
   5   8   7      646.00      691.72     79.08 o 
   6   8   7       63.67       69.16     82.35 o 
   7   8   7      127.42      144.50     83.71 o 
   8   8   7     1689.04     1603.53    125.92 o 
   9   8   7      111.55       82.08    104.90 o 
  10   8   7       67.96       47.31    161.66 o 
 -15   9   7      173.95      134.83    150.43 o 
 -14   9   7      770.75      794.20    132.18 o 
 -13   9   7       98.71       44.54    110.18 o 
 -12   9   7      583.29      665.62     99.03 o 
 -11   9   7     5200.60     5519.60    111.62 o 
 -10   9   7      625.00      553.25     85.12 o 
  -9   9   7     2075.94     1961.39     99.22 o 
  -8   9   7     6593.64     6410.88    163.53 o 
  -7   9   7        0.59       41.69     56.75 o 
  -6   9   7     3430.42     3294.98     75.91 o 
  -5   9   7     4110.65     4206.75     85.58 o 
  -4   9   7       51.24       76.22     66.32 o 
  -3   9   7     3159.81     3250.40     89.86 o 
  -2   9   7     2461.65     2343.58    102.78 o 
  -1   9   7      320.44      201.56     66.88 o 
   0   9   7     2062.74     2284.53     82.85 o 
   1   9   7     2606.23     2399.42     80.68 o 
   2   9   7        4.14       -0.63     65.32 o 
   3   9   7     2225.10     2511.85    104.34 o 
   4   9   7      979.30      962.87     84.98 o 
   5   9   7      322.55      265.53     91.68 o 
   6   9   7     3959.53     3821.00    107.77 o 
   7   9   7      516.94      457.55    109.93 o 
   8   9   7      130.52       60.44    136.51 o 
   9   9   7     1916.89     2183.42    183.86 o 
 -14  10   7       39.61       88.23    145.09 o 
 -13  10   7      146.18      116.74    116.29 o 
 -12  10   7       58.21       26.00    133.16 o 
 -11  10   7      216.01      186.33     86.02 o 
 -10  10   7      413.32      452.37    104.34 o 
  -9  10   7     2675.20     2659.74     91.62 o 
  -8  10   7      577.37      598.76     83.64 o 
  -7  10   7     2221.55     2273.94     95.56 o 
  -6  10   7      635.11      589.89     55.61 o 
  -5  10   7      273.75      278.81     59.44 o 
  -4  10   7     2097.13     2006.80     82.66 o 
  -3  10   7      956.49     1037.44     70.71 o 
  -2  10   7     1067.40     1112.78     81.36 o 
  -1  10   7      653.84      702.12     65.45 o 
   0  10   7       25.19       33.46     66.59 o 
   1  10   7      917.19      995.84    107.80 o 
   2  10   7     2070.87     2418.20    118.90 o 
   3  10   7       51.18       40.48     89.92 o 
   4  10   7      960.55      913.68     89.65 o 
   5  10   7     1740.53     1501.12     95.61 o 
   6  10   7      125.89      129.59    116.20 o 
   7  10   7      367.44      322.14    115.60 o 
   8  10   7      319.46      192.82    140.63 o 
 -13  11   7       99.60      135.15    171.37 o 
 -12  11   7       85.74       28.67    140.41 o 
 -11  11   7      992.54     1033.61    115.62 o 
 -10  11   7       19.08       32.85     99.67 o 
  -9  11   7      229.93      219.01     86.37 o 
  -8  11   7      190.82      271.13     82.31 o 
  -7  11   7      398.66      336.45     74.68 o 
  -6  11   7      169.95      188.16     68.12 o 
  -5  11   7      654.04      634.56     66.19 o 
  -4  11   7     1029.85     1009.79     99.43 o 
  -3  11   7       17.46       46.81     85.01 o 
  -2  11   7       22.79      -12.93     93.74 o 
  -1  11   7      139.67      141.67     78.01 o 
   0  11   7      783.61      806.69     95.22 o 
   1  11   7     1533.29     1396.34    101.65 o 
   2  11   7      275.09      298.93    118.31 o 
   3  11   7       65.99        7.30    126.27 o 
   4  11   7       54.97       42.56     91.90 o 
   5  11   7      110.68      135.69    167.68 o 
   6  11   7      276.13      179.91    143.12 o 
   7  11   7       30.78       32.22    180.19 o 
 -12  12   7     1128.34     1116.14    174.48 o 
 -11  12   7       13.70       44.75    131.39 o 
 -10  12   7     1041.54      903.45    129.35 o 
  -9  12   7     1492.55     1528.15    123.73 o 
  -8  12   7      329.45      334.74     98.85 o 
  -7  12   7     1935.09     2165.37    101.83 o 
  -6  12   7      872.37      763.21     83.60 o 
  -5  12   7      238.89      155.92     81.24 o 
  -4  12   7     3253.60     3101.28    109.17 o 
  -3  12   7      972.03      958.17    105.34 o 
  -2  12   7     1720.10     1905.66    110.30 o 
  -1  12   7     1560.17     1373.89    106.41 o 
   0  12   7      540.18      625.45     90.81 o 
   1  12   7     1126.78      968.68    124.41 o 
   2  12   7     1627.05     1762.85    134.24 o 
   3  12   7       47.87      -12.08    184.18 o 
   4  12   7      898.97      894.73    140.21 o 
   5  12   7     1014.92      686.26    209.07 o 
   6  12   7       64.53        8.67    208.47 o 
 -11  13   7      879.21      726.71    174.36 o 
 -10  13   7       86.67      149.59    156.03 o 
  -9  13   7     1665.82     1704.08    119.17 o 
  -8  13   7     1228.17     1105.07    108.95 o 
  -7  13   7      347.25      233.42    109.98 o 
  -6  13   7      757.14      701.68    122.07 o 
  -5  13   7     1082.01     1126.61    100.26 o 
  -4  13   7      267.78      277.56    107.40 o 
  -3  13   7     2779.76     2715.94    149.48 o 
  -2  13   7     2270.96     2471.12    129.74 o 
  -1  13   7       20.80       13.28    123.63 o 
   0  13   7     1547.65     1794.96    187.42 o 
   1  13   7      452.32      458.74    155.23 o 
   2  13   7       46.43       88.33    187.90 o 
   3  13   7     2210.60     2277.92    306.33 o 
   4  13   7     1306.60     1218.54    155.64 o 
   5  13   7      151.79     -204.89    375.30 o 
  -9  14   7       10.75      -25.12    215.20 o 
  -8  14   7        3.85       64.86    178.75 o 
  -7  14   7       86.37       69.55    123.82 o 
  -6  14   7        4.52       44.19    155.26 o 
  -5  14   7      112.28       71.20    109.05 o 
  -4  14   7      672.51      591.29    120.61 o 
  -3  14   7       20.56       43.99    119.64 o 
  -2  14   7       45.52       14.69    117.67 o 
  -1  14   7      579.91      536.97    164.25 o 
   0  14   7       56.91       63.01    135.75 o 
   1  14   7      163.91      121.98    139.92 o 
   2  14   7      154.63       36.93    203.93 o 
   3  14   7       71.21      -60.24    181.25 o 
  -6  15   7      507.78      438.19    336.76 o 
  -5  15   7     1054.35     1145.18    207.36 o 
  -4  15   7       35.47       55.11    162.90 o 
  -3  15   7      163.32       71.39    189.04 o 
  -2  15   7       62.98      137.03    208.79 o 
  -1  15   7       12.01      -26.28    251.72 o 
 -18   0   8     3330.34     3979.65    253.54 o 
 -17   0   8      166.16       98.33    200.10 o 
 -16   0   8       37.68      -38.54    106.87 o 
 -15   0   8      423.89      229.84    103.62 o 
 -14   0   8     2402.96     2685.48    138.46 o 
 -13   0   8      663.38      629.06    112.61 o 
 -12   0   8     1600.70     1815.15    129.47 o 
 -11   0   8       95.51      227.88     71.58 o 
 -10   0   8     8508.20     8137.53    212.63 o 
  -9   0   8      372.88      403.37     63.14 o 
  -8   0   8     6385.93     6413.87     94.97 o 
  -7   0   8    22291.20    19489.75    650.18 o 
  -6   0   8    14047.33    13797.95    131.40 o 
  -5   0   8      131.01      240.55     63.90 o 
  -4   0   8    15082.61    16055.82    360.08 o 
  -3   0   8       11.26       59.77     69.53 o 
  -2   0   8    13843.35    12804.24    638.52 o 
  -1   0   8     1469.44     1392.71     91.55 o 
   0   0   8     5557.17     5574.15    350.45 o 
   1   0   8     3059.56     3004.93    101.83 o 
   2   0   8     1099.58      774.89     94.84 o 
   3   0   8     4815.49     4055.35    495.50 o 
   4   0   8     2197.87     2484.14    163.31 o 
   5   0   8     9986.74     9728.93    999.11 o 
   6   0   8     1842.73     1934.91    111.07 o 
   7   0   8     5717.51     5977.32    157.22 o 
   8   0   8     2859.37     3122.49    139.37 o 
   9   0   8       28.88       99.20    125.22 o 
  10   0   8     1613.77     1476.47    239.38 o 
  11   0   8      696.19      480.38    176.88 o 
 -18   1   8        0.27       77.15    144.63 o 
 -17   1   8     1361.63     1213.67    103.96 o 
 -16   1   8      130.09       68.02     82.34 o 
 -15   1   8      937.68      930.82     89.14 o 
 -14   1   8      367.02      574.78     77.05 o 
 -13   1   8       40.95       -0.13     52.42 o 
 -12   1   8     2258.25     2070.10     86.00 o 
 -11   1   8     3052.78     3059.41     91.45 o 
 -10   1   8       87.42      114.78     52.32 o 
  -9   1   8     3966.02     3960.69    149.28 o 
  -8   1   8     8590.06     7735.67    202.29 o 
  -7   1   8        0.11      -12.77     58.20 o 
  -6   1   8     3579.28     3486.02     85.49 o 
  -5   1   8    24727.68    25687.85    393.50 o 
  -4   1   8      603.28      560.26     52.65 o 
  -3   1   8        2.46      -29.19     51.75 o 
  -2   1   8      283.19      157.19     63.44 o 
  -1   1   8      209.72      272.63     49.70 o 
   0   1   8     4375.69     3873.87     71.62 o 
   1   1   8      589.79      479.37     49.32 o 
   2   1   8        0.56      -10.52     47.95 o 
   3   1   8     5620.74     6052.48     96.83 o 
   4   1   8      487.53      516.59     73.63 o 
   5   1   8      712.78      766.21     64.61 o 
   6   1   8     5305.24     4991.50    208.77 o 
   7   1   8      727.11      811.19     86.86 o 
   8   1   8       72.51      131.49     85.04 o 
   9   1   8      387.20      381.38     84.69 o 
  10   1   8      129.82      120.33    106.35 o 
  11   1   8      149.56       66.41    124.63 o 
 -18   2   8       66.34       -1.54    152.20 o 
 -17   2   8       20.89       13.42     99.61 o 
 -16   2   8       81.26       87.40     90.54 o 
 -15   2   8      341.47      321.93     71.31 o 
 -14   2   8      101.70      113.44     76.81 o 
 -13   2   8      492.89      509.93     61.71 o 
 -12   2   8      758.64      766.98     59.19 o 
 -11   2   8      290.74      325.06     65.33 o 
 -10   2   8     1805.02     1486.64     59.08 o 
  -9   2   8      269.80      174.48     50.55 o 
  -8   2   8     8790.39     8321.23    350.42 o 
  -7   2   8     3488.68     3048.92    106.92 o 
  -6   2   8     2786.83     2850.50     72.72 o 
  -5   2   8      682.41      691.80     48.51 o 
  -4   2   8      306.72      354.64     49.94 o 
  -3   2   8     1044.45     1249.44     69.00 o 
  -2   2   8     1259.74     1186.17     68.20 o 
  -1   2   8      984.56      943.08     65.40 o 
   0   2   8     5238.21     4799.03    182.78 o 
   1   2   8     1658.76     1485.70     68.03 o 
   2   2   8       11.16      -10.39     60.31 o 
   3   2   8      478.84      450.50     72.48 o 
   4   2   8       76.98       68.06     64.74 o 
   5   2   8        1.17       -0.97     63.74 o 
   6   2   8      316.02      322.41     72.10 o 
   7   2   8        3.01      -17.38     90.52 o 
   8   2   8      325.39      297.81     87.94 o 
   9   2   8      269.87      172.37     83.07 o 
  10   2   8        3.87        2.02    115.51 o 
  11   2   8       11.96      -59.09    126.51 o 
 -18   3   8      509.97      425.70    157.46 o 
 -17   3   8     1424.01     1421.88    108.96 o 
 -16   3   8      251.19      289.51     96.31 o 
 -15   3   8     2210.30     2335.19    107.90 o 
 -14   3   8     3654.95     3998.33    138.85 o 
 -13   3   8     1272.19     1342.11     63.27 o 
 -12   3   8     1816.92     1861.59     67.32 o 
 -11   3   8     3961.91     3996.18     67.43 o 
 -10   3   8      832.11      778.17     59.45 o 
  -9   3   8       79.07       45.86     49.98 o 
  -8   3   8     1591.94     1601.25    128.45 o 
  -7   3   8        1.20        4.11     51.88 o 
  -6   3   8    10380.33     9702.86    151.55 o 
  -5   3   8      394.37      352.50     52.69 o 
  -4   3   8        1.79       21.08     43.41 o 
  -3   3   8    13485.85    12886.10    233.38 o 
  -2   3   8      365.16      279.37     67.55 o 
  -1   3   8     7425.72     7670.55    119.25 o 
   0   3   8    15556.28    13564.69    543.02 o 
   1   3   8    10080.65     9768.16    288.42 o 
   2   3   8       97.97      123.62     59.41 o 
   3   3   8      556.20      567.31     61.86 o 
   4   3   8      136.63      143.63     60.28 o 
   5   3   8      234.70      218.09     57.15 o 
   6   3   8     1614.95     1694.42     80.52 o 
   7   3   8     1586.55     1715.95     90.93 o 
   8   3   8      752.72      748.84     89.54 o 
   9   3   8      168.04      156.65    104.98 o 
  10   3   8      384.12      295.46    102.26 o 
  11   3   8     1762.79     1802.79    176.86 o 
 -18   4   8     1379.04     1223.59    178.19 o 
 -17   4   8       10.15        4.37    120.50 o 
 -16   4   8     3033.72     3575.66    171.91 o 
 -15   4   8     1569.38     1499.65     86.58 o 
 -14   4   8        0.53       49.78     83.12 o 
 -13   4   8     7150.62     7663.02    271.05 o 
 -12   4   8     3300.68     3413.79     92.65 o 
 -11   4   8       37.78       56.92     62.76 o 
 -10   4   8      900.93      938.40     66.18 o 
  -9   4   8       18.68       18.87     63.05 o 
  -8   4   8      164.70      196.70     52.70 o 
  -7   4   8     4671.90     4281.38    115.84 o 
  -6   4   8       53.40       61.49     45.06 o 
  -5   4   8     5580.35     5684.10    118.10 o 
  -4   4   8     6045.71     5708.13     90.48 o 
  -3   4   8        4.75       33.08     45.22 o 
  -2   4   8    18107.69    16719.05    464.26 o 
  -1   4   8    17478.20    17126.07    649.23 o 
   0   4   8     1264.90     1170.09     60.15 o 
   1   4   8     2288.90     2314.97     72.76 o 
   2   4   8     8881.51     8866.79    597.48 o 
   3   4   8       19.04        6.44     68.44 o 
   4   4   8     5428.28     4852.23    294.27 o 
   5   4   8      564.60      650.80     73.44 o 
   6   4   8      138.09      174.49     89.37 o 
   7   4   8     1355.06     1352.27     89.93 o 
   8   4   8     1540.52     1480.06    103.04 o 
   9   4   8        1.06      -52.26    121.38 o 
  10   4   8     1043.47      917.19    113.78 o 
  11   4   8      175.45      115.45    170.38 o 
 -17   5   8      506.86      362.52    125.26 o 
 -16   5   8      325.97      209.46     99.75 o 
 -15   5   8      679.78      699.42     75.72 o 
 -14   5   8     1315.29     1361.94     84.50 o 
 -13   5   8      428.48      457.39     78.71 o 
 -12   5   8       43.16       32.00     64.32 o 
 -11   5   8       31.26       66.86     58.88 o 
 -10   5   8      127.97      131.46     62.97 o 
  -9   5   8      613.95      595.90     55.42 o 
  -8   5   8        3.00      -29.88     48.61 o 
  -7   5   8      549.92      481.61     47.46 o 
  -6   5   8       16.96      -13.42     59.52 o 
  -5   5   8     1766.90     1689.64     65.21 o 
  -4   5   8      453.58      420.96     54.65 o 
  -3   5   8     3901.35     3872.40     69.00 o 
  -2   5   8     1425.34     1331.93     56.05 o 
  -1   5   8       27.25       55.04     51.23 o 
   0   5   8     5680.57     5891.47    213.75 o 
   1   5   8     1771.94     1716.27     73.51 o 
   2   5   8     1066.69     1016.32     69.34 o 
   3   5   8     1504.47     1695.18     85.14 o 
   4   5   8     3714.08     3184.87    194.57 o 
   5   5   8      365.51      471.16     72.07 o 
   6   5   8      641.18      647.37     91.92 o 
   7   5   8        0.01        3.26     76.68 o 
   8   5   8        3.00       -6.14     94.86 o 
   9   5   8       13.71       39.06    111.23 o 
  10   5   8       16.38       67.76    111.39 o 
 -17   6   8      182.53      167.19    141.36 o 
 -16   6   8       69.83       60.23    109.38 o 
 -15   6   8       18.72       33.51     95.88 o 
 -14   6   8      137.82      122.71     75.66 o 
 -13   6   8     2481.81     2628.24     95.14 o 
 -12   6   8     1243.20     1216.41     98.68 o 
 -11   6   8      863.92      892.60     86.96 o 
 -10   6   8      356.83      427.96     65.25 o 
  -9   6   8       52.89       89.44     48.23 o 
  -8   6   8     1043.04      944.77     56.20 o 
  -7   6   8    10427.40    10872.68    111.14 o 
  -6   6   8     6033.78     5992.98    106.17 o 
  -5   6   8     1941.51     1985.63     79.91 o 
  -4   6   8      881.43     1065.49     75.12 o 
  -3   6   8      202.50      164.88     58.72 o 
  -2   6   8      587.30      692.49     71.12 o 
  -1   6   8     2073.39     2204.55     68.66 o 
   0   6   8        2.10       -1.87     62.02 o 
   1   6   8      466.67      552.63     78.83 o 
   2   6   8     1947.13     1761.64     88.57 o 
   3   6   8     1457.32     1323.36     75.11 o 
   4   6   8     4982.31     5225.57    188.72 o 
   5   6   8     1073.32     1039.12     91.68 o 
   6   6   8       69.18       89.25     98.68 o 
   7   6   8      478.46      583.22     87.23 o 
   8   6   8     1315.37     1328.80    113.41 o 
   9   6   8       85.23       28.00     97.62 o 
  10   6   8       61.24        2.08    148.71 o 
 -16   7   8       40.50      108.81    122.59 o 
 -15   7   8      599.77      574.54    107.53 o 
 -14   7   8     1250.39     1352.15     98.18 o 
 -13   7   8      195.68      247.28     93.84 o 
 -12   7   8     3340.42     3496.26    114.18 o 
 -11   7   8     3417.93     3632.58    151.89 o 
 -10   7   8        4.40       19.30     58.17 o 
  -9   7   8     5374.46     4968.49    141.13 o 
  -8   7   8     5847.70     5231.76    166.08 o 
  -7   7   8        8.30       -4.05     53.30 o 
  -6   7   8     4764.59     4665.89    204.66 o 
  -5   7   8     7640.37     7395.06    181.69 o 
  -4   7   8        0.15       14.53     61.09 o 
  -3   7   8     1411.11     1426.09     76.58 o 
  -2   7   8     2311.17     2258.18     74.23 o 
  -1   7   8      572.98      651.88     60.60 o 
   0   7   8     7067.75     6703.41     95.12 o 
   1   7   8     6546.55     6835.90    308.01 o 
   2   7   8     5094.45     5184.36    185.64 o 
   3   7   8      931.71      965.12     66.88 o 
   4   7   8      786.71      808.74     83.04 o 
   5   7   8     1938.30     1868.30     90.64 o 
   6   7   8     5379.94     5448.74    194.72 o 
   7   7   8     1464.60     1478.68     92.49 o 
   8   7   8      184.48       76.18    102.83 o 
   9   7   8     1244.16      923.66    134.64 o 
  10   7   8      295.90      333.71    275.90 o 
 -16   8   8      449.18      337.33    134.13 o 
 -15   8   8      378.80      276.48    111.51 o 
 -14   8   8      235.58      219.59    113.36 o 
 -13   8   8     1597.10     1600.95     96.10 o 
 -12   8   8       84.12       49.97     92.72 o 
 -11   8   8     3248.80     3265.56    181.97 o 
 -10   8   8     4862.92     5165.86    118.32 o 
  -9   8   8     1652.13     1684.90     76.87 o 
  -8   8   8     2510.57     2450.11     77.24 o 
  -7   8   8     2142.58     2040.40     69.87 o 
  -6   8   8     3019.79     2829.99     76.51 o 
  -5   8   8     1393.37     1436.48     83.06 o 
  -4   8   8     3939.40     4086.08     91.62 o 
  -3   8   8     2911.69     2939.62     90.20 o 
  -2   8   8      159.78      188.18     60.28 o 
  -1   8   8     2233.16     2166.60     70.82 o 
   0   8   8        6.86      -12.00     65.05 o 
   1   8   8     1322.74     1406.99     65.00 o 
   2   8   8      399.70      360.98     56.46 o 
   3   8   8      523.42      504.06     86.01 o 
   4   8   8     2026.63     2156.36    109.05 o 
   5   8   8     1285.78     1350.85     88.31 o 
   6   8   8      147.40      173.11     84.64 o 
   7   8   8     2136.12     2096.20    117.21 o 
   8   8   8     1693.58     1493.57    121.66 o 
   9   8   8        0.82       49.25    142.58 o 
 -15   9   8        5.29       -4.49    148.50 o 
 -14   9   8      188.46      150.04    142.77 o 
 -13   9   8      270.13      159.63    112.77 o 
 -12   9   8       23.02        8.28     80.49 o 
 -11   9   8        3.18       -8.00     91.57 o 
 -10   9   8      431.25      443.52     92.07 o 
  -9   9   8       84.40       85.99     68.73 o 
  -8   9   8     1508.02     1512.82     84.17 o 
  -7   9   8     1185.96     1220.76     52.32 o 
  -6   9   8      139.46      166.92     53.59 o 
  -5   9   8        6.79        6.64     60.09 o 
  -4   9   8      856.00      740.43     61.82 o 
  -3   9   8      189.32      226.57     53.81 o 
  -2   9   8        3.80        9.94     55.31 o 
  -1   9   8        0.41        1.57     71.86 o 
   0   9   8     2061.23     1956.55     85.50 o 
   1   9   8     3899.17     3672.45    152.55 o 
   2   9   8      595.20      643.30     78.43 o 
   3   9   8      345.07      311.79     83.21 o 
   4   9   8       29.39      -38.43     89.35 o 
   5   9   8        5.35      -14.15     91.93 o 
   6   9   8      176.03      163.14    106.74 o 
   7   9   8      104.12       81.83    112.19 o 
   8   9   8      397.06      240.35    151.89 o 
 -14  10   8       62.46       49.91    148.98 o 
 -13  10   8      738.37      715.61    130.91 o 
 -12  10   8     2777.03     3036.72    133.99 o 
 -11  10   8      133.95      176.48    105.86 o 
 -10  10   8      878.04      892.79     89.28 o 
  -9  10   8        9.44       -4.50     87.12 o 
  -8  10   8      241.43      220.37     64.95 o 
  -7  10   8     3252.99     3271.42     97.45 o 
  -6  10   8      807.51      855.53     65.88 o 
  -5  10   8      811.18      978.99     97.20 o 
  -4  10   8     4024.59     3964.94    106.78 o 
  -3  10   8       16.52       -8.67     62.02 o 
  -2  10   8     5070.85     5180.55    108.03 o 
  -1  10   8     2925.24     3064.35     99.82 o 
   0  10   8      712.65      807.38     80.20 o 
   1  10   8      446.35      474.48     90.57 o 
   2  10   8     2631.26     2815.79     95.67 o 
   3  10   8      561.68      486.80     83.65 o 
   4  10   8      251.67      154.98     81.68 o 
   5  10   8      809.84      843.86    104.59 o 
   6  10   8      134.40      101.65     97.72 o 
   7  10   8      337.72      131.13    137.48 o 
 -13  11   8      352.51      323.79    162.24 o 
 -12  11   8      106.24      102.54    116.89 o 
 -11  11   8     1700.71     1729.06    128.37 o 
 -10  11   8      370.46      244.41    128.59 o 
  -9  11   8      299.26      217.48     79.13 o 
  -8  11   8     1143.87     1143.39     86.23 o 
  -7  11   8       27.08      -10.12     85.90 o 
  -6  11   8     2540.01     2337.85     89.69 o 
  -5  11   8     1070.27     1007.61     89.54 o 
  -4  11   8      694.32      734.72     97.88 o 
  -3  11   8     4970.34     4965.14    187.54 o 
  -2  11   8     2643.51     2660.23    133.81 o 
  -1  11   8      358.82      199.33     86.42 o 
   0  11   8     3879.47     4089.38    211.70 o 
   1  11   8      583.69      517.39     94.67 o 
   2  11   8       15.74       31.77     89.96 o 
   3  11   8     3977.47     4333.31    132.02 o 
   4  11   8      672.12      615.48    134.31 o 
   5  11   8       67.48      122.34    152.47 o 
   6  11   8      990.37      774.24    163.59 o 
 -12  12   8        7.90      -59.09    148.86 o 
 -11  12   8        4.32       16.91    117.22 o 
 -10  12   8      453.26      479.90    112.45 o 
  -9  12   8      448.86      395.38    108.39 o 
  -8  12   8       30.90       83.31    110.82 o 
  -7  12   8       47.00       44.10     91.68 o 
  -6  12   8      286.47      297.88     80.62 o 
  -5  12   8     1159.16     1045.91     84.59 o 
  -4  12   8     1797.16     1777.37    109.06 o 
  -3  12   8       15.85       24.22     98.07 o 
  -2  12   8      294.72      182.10    100.29 o 
  -1  12   8     1757.84     1638.61    102.32 o 
   0  12   8      113.35       71.09     99.58 o 
   1  12   8     1230.57     1264.56    118.58 o 
   2  12   8     1093.19     1099.78    191.23 o 
   3  12   8      328.40      213.44    136.63 o 
   4  12   8       16.10       23.28    164.13 o 
   5  12   8      197.94      131.94    178.55 o 
 -10  13   8       81.06      107.36    165.07 o 
  -9  13   8      758.25      619.37    127.39 o 
  -8  13   8     1032.63     1067.22    108.26 o 
  -7  13   8      133.72       79.08    110.06 o 
  -6  13   8      370.82      352.29    114.44 o 
  -5  13   8      698.97      718.30    104.90 o 
  -4  13   8     1380.59     1444.65    133.85 o 
  -3  13   8       36.36       36.92    133.29 o 
  -2  13   8      100.17       94.86    103.72 o 
  -1  13   8        3.42       16.87    141.85 o 
   0  13   8       93.81       34.54    118.91 o 
   1  13   8       10.98       89.04    185.50 o 
   2  13   8        2.01       -9.58    137.57 o 
   3  13   8       71.58     -144.87    247.02 o 
  -8  14   8      483.71      382.38    149.67 o 
  -7  14   8     1933.09     2146.92    184.59 o 
  -6  14   8     1091.75      905.97    132.31 o 
  -5  14   8      517.92      465.89    122.43 o 
  -4  14   8     2554.99     2549.32    139.49 o 
  -3  14   8      335.66      253.95    122.50 o 
  -2  14   8      274.13      281.71    152.50 o 
  -1  14   8      347.59      216.10    193.17 o 
   0  14   8        6.73      -42.51    189.46 o 
   1  14   8      607.90      502.13    175.76 o 
 -18   1   9      655.62      719.93    124.48 o 
 -17   1   9     1597.07     1331.94    106.60 o 
 -16   1   9      123.52       34.48     78.94 o 
 -15   1   9      931.89      981.34     77.69 o 
 -14   1   9     2890.49     3145.57     78.49 o 
 -13   1   9      565.22      554.72     54.24 o 
 -12   1   9     1432.56     1487.61     57.39 o 
 -11   1   9      730.08      667.26     56.02 o 
 -10   1   9      343.72      297.49     50.04 o 
  -9   1   9     3509.61     3501.09    134.23 o 
  -8   1   9     7492.28     7137.15    211.70 o 
  -7   1   9      168.02      133.92     52.65 o 
  -6   1   9     3473.36     3130.84    134.48 o 
  -5   1   9     6718.94     6831.71    246.16 o 
  -4   1   9      165.76      147.27     43.80 o 
  -3   1   9    16203.12    16743.93    227.51 o 
  -2   1   9        0.54        5.57     48.42 o 
  -1   1   9      122.14      137.90     57.75 o 
   0   1   9     7035.55     6368.25    229.12 o 
   1   1   9     3051.36     3172.32     93.06 o 
   2   1   9       77.48       34.92     59.83 o 
   3   1   9     3980.74     3926.71    222.97 o 
   4   1   9       61.48      -32.41     70.21 o 
   5   1   9      259.00      277.77     65.06 o 
   6   1   9     5106.38     5408.37    227.22 o 
   7   1   9      223.78      214.54     84.64 o 
   8   1   9      400.84      371.09     90.45 o 
   9   1   9       92.45       70.85    113.02 o 
  10   1   9       81.28      -31.37    122.79 o 
 -18   2   9     1670.92     1619.95    145.26 o 
 -17   2   9      190.24      133.34    108.14 o 
 -16   2   9     1115.71     1172.87     90.71 o 
 -15   2   9      167.60      238.54     74.35 o 
 -14   2   9     1711.92     1917.31     88.19 o 
 -13   2   9     5737.22     5850.37    147.56 o 
 -12   2   9     1564.74     1610.74     55.61 o 
 -11   2   9        3.15       12.59     46.00 o 
 -10   2   9     5593.61     5393.42    123.42 o 
  -9   2   9       23.24       32.32     51.80 o 
  -8   2   9     3889.70     3685.84    113.46 o 
  -7   2   9    12529.29    11297.12    220.96 o 
  -6   2   9     3959.53     3759.83     72.35 o 
  -5   2   9     5134.26     4935.41     74.01 o 
  -4   2   9     4893.63     4853.51    160.47 o 
  -3   2   9       10.18      -17.07     52.38 o 
  -2   2   9    13733.73    13914.05    150.21 o 
  -1   2   9    12905.89    12539.58    161.34 o 
   0   2   9      452.45      485.09     62.99 o 
   1   2   9     3528.17     3608.90     77.43 o 
   2   2   9     1367.95     1252.67     69.84 o 
   3   2   9     2137.76     2081.19     85.94 o 
   4   2   9     5283.74     5206.43     96.19 o 
   5   2   9     4560.52     4622.59    140.60 o 
   6   2   9       73.04       77.32     70.71 o 
   7   2   9     1569.50     1724.60     85.11 o 
   8   2   9      284.81      189.45     82.93 o 
   9   2   9      318.02      197.91    114.85 o 
  10   2   9     2021.14     2097.87    183.74 o 
 -18   3   9      223.69      227.17    134.65 o 
 -17   3   9      712.17      537.99    105.38 o 
 -16   3   9      469.14      348.84     91.48 o 
 -15   3   9     1119.71     1203.81     84.82 o 
 -14   3   9      865.98      941.18     74.81 o 
 -13   3   9      247.55      198.43     75.25 o 
 -12   3   9     2183.04     2133.59     71.74 o 
 -11   3   9     2872.85     2753.10    173.53 o 
 -10   3   9      383.87      410.96     53.39 o 
  -9   3   9     3295.70     3184.07     69.90 o 
  -8   3   9     3036.79     2774.00    166.33 o 
  -7   3   9        5.61      -13.89     49.78 o 
  -6   3   9      404.71      336.68     48.41 o 
  -5   3   9     4028.35     3685.35    137.00 o 
  -4   3   9      819.26      691.83     49.02 o 
  -3   3   9      312.64      249.61     49.01 o 
  -2   3   9      719.58      596.15     55.66 o 
  -1   3   9       58.82       51.72     62.34 o 
   0   3   9     8255.39     8644.68    232.75 o 
   1   3   9      580.72      504.63     66.26 o 
   2   3   9      139.07      102.25     54.88 o 
   3   3   9     3023.06     3115.14    131.43 o 
   4   3   9      341.56      385.60     59.77 o 
   5   3   9     2024.88     1818.96     75.46 o 
   6   3   9       21.41       21.33     75.89 o 
   7   3   9       80.92      102.09     92.84 o 
   8   3   9      176.17      105.87     82.99 o 
   9   3   9      462.77      538.68    116.94 o 
  10   3   9       60.09      -31.71    169.06 o 
 -18   4   9      174.30      -30.94    195.09 o 
 -17   4   9       48.39      -24.52    104.07 o 
 -16   4   9       82.86       52.24    112.41 o 
 -15   4   9      184.81      136.63     75.04 o 
 -14   4   9      406.46      480.13     79.25 o 
 -13   4   9      953.73      901.28     70.66 o 
 -12   4   9     1747.08     1489.80    140.70 o 
 -11   4   9     1047.84     1071.32     66.36 o 
 -10   4   9       53.76      164.44     57.17 o 
  -9   4   9      883.32     1038.45     63.62 o 
  -8   4   9     3481.08     3337.81     64.55 o 
  -7   4   9     1564.71     1717.69     63.54 o 
  -6   4   9     6667.12     6720.00    264.93 o 
  -5   4   9      111.59      120.01     46.73 o 
  -4   4   9        0.65        6.58     37.99 o 
  -3   4   9       48.76       42.14     46.83 o 
  -2   4   9      269.21      239.38     65.59 o 
  -1   4   9     6784.51     6645.70    110.54 o 
   0   4   9      569.39      566.77     71.83 o 
   1   4   9      772.82      750.67     58.94 o 
   2   4   9     1023.84     1030.04     69.02 o 
   3   4   9      130.95      151.67     62.42 o 
   4   4   9      119.61      124.46     63.68 o 
   5   4   9      426.52      426.03     82.12 o 
   6   4   9       74.83      118.31     75.67 o 
   7   4   9       88.03       51.63     85.21 o 
   8   4   9        0.28       90.81    107.36 o 
   9   4   9      451.28      467.30    117.47 o 
  10   4   9       97.49       72.07    151.80 o 
 -17   5   9      306.23      350.97    103.45 o 
 -16   5   9        0.42       10.44    105.62 o 
 -15   5   9     2827.52     3164.17    169.04 o 
 -14   5   9     3970.11     3978.70    130.15 o 
 -13   5   9      209.81      236.52     77.11 o 
 -12   5   9     2090.72     2175.83    175.10 o 
 -11   5   9     1764.23     1711.21     64.98 o 
 -10   5   9       84.16      107.77     50.22 o 
  -9   5   9     2290.08     2362.87     82.21 o 
  -8   5   9     1570.26     1476.52     60.99 o 
  -7   5   9      827.87      828.17     55.29 o 
  -6   5   9     7044.18     6667.20    362.41 o 
  -5   5   9     2624.60     2660.44     78.16 o 
  -4   5   9     3418.27     3706.64    109.95 o 
  -3   5   9     3490.02     3123.25     66.51 o 
  -2   5   9     6491.32     6954.76    124.82 o 
  -1   5   9     2868.55     3017.44     78.59 o 
   0   5   9     7267.93     6533.73    238.21 o 
   1   5   9     5101.91     5355.78    103.07 o 
   2   5   9     4783.30     4837.99    200.33 o 
   3   5   9      185.32       98.21     68.02 o 
   4   5   9      307.43      313.60     60.08 o 
   5   5   9     3773.76     3926.65    193.69 o 
   6   5   9     3082.08     3185.80     96.15 o 
   7   5   9      892.64      857.78     78.83 o 
   8   5   9      349.83      317.27    110.16 o 
   9   5   9     1184.39      930.43    123.78 o 
  10   5   9       15.33     -120.70    275.90 o 
 -17   6   9        5.35       89.42    168.02 o 
 -16   6   9     1804.26     1924.66    180.95 o 
 -15   6   9      611.99      541.71    123.34 o 
 -14   6   9       92.01       62.46     94.94 o 
 -13   6   9     4117.95     4625.63    145.23 o 
 -12   6   9      305.31      353.75     88.57 o 
 -11   6   9     1819.19     1846.39     63.38 o 
 -10   6   9      357.46      334.78     58.84 o 
  -9   6   9      478.61      510.90     59.04 o 
  -8   6   9     2523.80     2431.35     63.05 o 
  -7   6   9     4010.05     3819.76     92.46 o 
  -6   6   9      273.59      243.20     51.17 o 
  -5   6   9      926.14      981.24     70.13 o 
  -4   6   9     4076.39     4242.31    135.01 o 
  -3   6   9      454.02      451.72     63.82 o 
  -2   6   9     3225.16     3162.96     73.31 o 
  -1   6   9     4328.77     4156.29    141.94 o 
   0   6   9       29.53       16.65     57.79 o 
   1   6   9     9075.64     8546.38    267.48 o 
   2   6   9     4174.40     4293.30     84.69 o 
   3   6   9      813.62      736.37     72.39 o 
   4   6   9     4966.29     4793.88    255.18 o 
   5   6   9     3123.94     3291.41    169.96 o 
   6   6   9      116.40       74.50     83.66 o 
   7   6   9     1569.78     1594.79    104.25 o 
   8   6   9      517.60      419.12    114.17 o 
   9   6   9       77.66        6.10    143.10 o 
 -16   7   9      115.42      166.41    123.59 o 
 -15   7   9        0.12      -30.36    113.33 o 
 -14   7   9        2.78        8.77     98.98 o 
 -13   7   9      109.83       79.59     93.19 o 
 -12   7   9      546.00      473.42     83.95 o 
 -11   7   9     1094.69     1092.78     68.97 o 
 -10   7   9       32.83       47.77     62.26 o 
  -9   7   9       95.24      145.72     67.45 o 
  -8   7   9      328.29      330.35     51.35 o 
  -7   7   9       19.79       21.30     46.62 o 
  -6   7   9      365.55      332.43     54.55 o 
  -5   7   9       31.35       47.59     55.89 o 
  -4   7   9        0.84       -7.28     60.16 o 
  -3   7   9     1765.67     1729.42     69.32 o 
  -2   7   9     1123.81     1212.32     67.02 o 
  -1   7   9     1035.28     1082.44     65.59 o 
   0   7   9      339.39      369.37     57.05 o 
   1   7   9       48.73       20.69     60.02 o 
   2   7   9        0.82      -11.65     60.62 o 
   3   7   9       13.76      -14.02     83.70 o 
   4   7   9      108.67       82.56     78.98 o 
   5   7   9      105.80      114.46     83.34 o 
   6   7   9      150.56       32.39     79.48 o 
   7   7   9       86.23       58.59    105.75 o 
   8   7   9      607.81      497.77    118.73 o 
   9   7   9      190.28      205.80    186.51 o 
 -16   8   9      266.51      240.13    142.94 o 
 -15   8   9      164.62      116.87    130.32 o 
 -14   8   9      141.64      210.25    103.17 o 
 -13   8   9     2102.84     2385.81    100.61 o 
 -12   8   9      321.64      301.86     78.88 o 
 -11   8   9        2.52       21.57     69.15 o 
 -10   8   9     1180.11     1162.79     77.96 o 
  -9   8   9       42.90       65.39     66.60 o 
  -8   8   9     1023.02     1042.76     58.43 o 
  -7   8   9     6647.93     6393.93    124.52 o 
  -6   8   9        5.09       39.28     48.59 o 
  -5   8   9      270.29      285.64     67.69 o 
  -4   8   9      990.97      860.12     72.65 o 
  -3   8   9     1350.49     1322.96     67.38 o 
  -2   8   9     2901.54     2797.79     71.30 o 
  -1   8   9     2554.72     2470.19     70.40 o 
   0   8   9      981.85      807.08     60.01 o 
   1   8   9      426.67      370.91     53.61 o 
   2   8   9     2134.20     2343.77     89.76 o 
   3   8   9      613.05      544.54     75.65 o 
   4   8   9     1467.68     1702.50     95.60 o 
   5   8   9     1948.33     1586.62     87.91 o 
   6   8   9      145.28      120.31    106.48 o 
   7   8   9     1075.92      982.59    128.03 o 
   8   8   9       71.44       19.58    123.60 o 
 -15   9   9      622.78      608.75    141.67 o 
 -14   9   9     1195.82     1197.11    135.25 o 
 -13   9   9        0.01       13.82    121.23 o 
 -12   9   9      801.27      815.21     94.06 o 
 -11   9   9     1822.86     1708.76     81.34 o 
 -10   9   9       28.53       36.74     69.41 o 
  -9   9   9     2459.76     2338.85     78.63 o 
  -8   9   9     1939.12     1900.38     75.98 o 
  -7   9   9      341.50      367.78     63.96 o 
  -6   9   9     3858.11     4106.33     84.03 o 
  -5   9   9     3146.62     2784.94     82.85 o 
  -4   9   9     1274.16     1011.65     63.34 o 
  -3   9   9     7266.79     7122.15    141.13 o 
  -2   9   9     1845.58     1706.44     82.11 o 
  -1   9   9      980.26      821.20     82.94 o 
   0   9   9     4105.56     4513.89    186.23 o 
   1   9   9      489.18      659.59     77.39 o 
   2   9   9      282.31      246.55     76.51 o 
   3   9   9     2705.46     2636.89    106.27 o 
   4   9   9        4.06      -35.14     83.62 o 
   5   9   9      744.04      702.63    118.53 o 
   6   9   9     2179.26     2385.17    133.88 o 
   7   9   9      100.60      -56.89    144.06 o 
 -14  10   9      312.71      230.26    140.39 o 
 -13  10   9      104.70       43.99    128.33 o 
 -12  10   9       24.92       78.51    110.23 o 
 -11  10   9      903.28     1030.67     87.88 o 
 -10  10   9     2289.77     2451.53     99.75 o 
  -9  10   9      479.12      418.57     76.62 o 
  -8  10   9      331.39      337.95     80.13 o 
  -7  10   9     1566.52     1438.93     77.87 o 
  -6  10   9      885.60      943.71     66.16 o 
  -5  10   9     1304.56     1399.16     84.93 o 
  -4  10   9     4116.03     4012.48    177.59 o 
  -3  10   9     2132.19     2043.76     92.82 o 
  -2  10   9        5.86      -40.61     82.17 o 
  -1  10   9      884.87      892.12     80.13 o 
   0  10   9      163.54      149.76     71.00 o 
   1  10   9     1342.89     1571.84     93.40 o 
   2  10   9     1114.33      947.15    104.28 o 
   3  10   9      124.84      136.78     83.59 o 
   4  10   9      428.27      304.77    102.04 o 
   5  10   9      387.15      328.49    105.42 o 
   6  10   9      140.85       53.17    146.87 o 
 -13  11   9      288.38      195.59    147.92 o 
 -12  11   9       93.39       41.24     99.94 o 
 -11  11   9      134.42      146.58    108.56 o 
 -10  11   9      384.40      352.75     87.18 o 
  -9  11   9      341.98      361.93     92.51 o 
  -8  11   9       16.97        2.16     74.08 o 
  -7  11   9        2.56       23.40     77.00 o 
  -6  11   9        6.48       19.58     76.82 o 
  -5  11   9       82.75       38.22     72.27 o 
  -4  11   9        8.46      -23.91     85.41 o 
  -3  11   9       10.42       37.39     76.03 o 
  -2  11   9       34.39       52.95     77.09 o 
  -1  11   9        1.96      -16.84     95.65 o 
   0  11   9      360.60      348.12     89.80 o 
   1  11   9      121.65       93.94    101.64 o 
   2  11   9        2.37      -39.51    122.52 o 
   3  11   9       64.75       20.92    114.96 o 
   4  11   9       25.97       34.44    109.13 o 
   5  11   9      155.12      123.52    138.07 o 
 -12  12   9      582.20      468.54    153.05 o 
 -11  12   9      402.99      321.19    139.59 o 
 -10  12   9     1697.92     1775.90    102.91 o 
  -9  12   9      187.45       52.27     98.22 o 
  -8  12   9      737.35      731.91     99.44 o 
  -7  12   9     2089.75     2194.86    117.50 o 
  -6  12   9     1067.28     1155.26    111.09 o 
  -5  12   9     1212.33     1396.77     90.61 o 
  -4  12   9     1070.56      890.86     96.04 o 
  -3  12   9      154.09      139.76    102.10 o 
  -2  12   9     1161.00     1105.50    105.87 o 
  -1  12   9     1713.09     1792.18    124.60 o 
   0  12   9      130.09       53.51    105.88 o 
   1  12   9      499.20      441.01    127.43 o 
   2  12   9      348.30      175.87    150.44 o 
   3  12   9      179.22       95.52    143.40 o 
   4  12   9      746.41      549.02    165.53 o 
 -10  13   9       80.54      107.88    135.07 o 
  -9  13   9      470.73      345.70    128.07 o 
  -8  13   9      630.73      415.78    138.28 o 
  -7  13   9       42.33       -1.99    131.55 o 
  -6  13   9     1496.62     1449.20    110.86 o 
  -5  13   9      478.70      426.08    130.39 o 
  -4  13   9      244.38      151.73    115.84 o 
  -3  13   9     2701.13     2427.62    135.18 o 
  -2  13   9      474.02      433.88    119.40 o 
  -1  13   9      226.50      160.10    110.72 o 
   0  13   9     1384.32     1321.67    141.94 o 
   1  13   9      591.92      430.75    153.24 o 
   2  13   9      382.91      268.88    204.18 o 
  -7  14   9       21.92       60.24    143.32 o 
  -6  14   9       39.24        7.16    125.11 o 
  -5  14   9      129.72       75.55    146.99 o 
  -4  14   9      415.76      320.19    149.51 o 
  -3  14   9      100.13       92.61    168.52 o 
  -2  14   9       78.06       97.45    181.14 o 
  -1  14   9        1.11       21.96    175.13 o 
 -18   0  10     1678.66     2040.42    158.72 o 
 -17   0  10     1189.66     1103.83    171.00 o 
 -16   0  10     1893.83     2028.13    115.44 o 
 -15   0  10       68.41      104.16    103.68 o 
 -14   0  10      238.06      282.76    100.55 o 
 -13   0  10     2437.12     2464.04     86.97 o 
 -12   0  10      123.19       54.22     62.26 o 
 -11   0  10     2085.13     2183.39    158.37 o 
 -10   0  10      835.81      897.66     93.02 o 
  -9   0  10     2001.41     2078.43    128.82 o 
  -8   0  10     3667.16     3466.59    111.59 o 
  -7   0  10    14993.01    16792.56    138.70 o 
  -6   0  10     8317.04     7601.99     98.60 o 
  -5   0  10    12978.44    13039.05    245.55 o 
  -4   0  10     6620.68     6449.35    210.47 o 
  -3   0  10     2431.15     2438.46     86.41 o 
  -2   0  10    14605.78    15261.29   1270.95 o 
  -1   0  10    11931.89    12508.48    242.93 o 
   0   0  10       81.37      -32.83    100.93 o 
   1   0  10       40.10       13.58     75.30 o 
   2   0  10      202.78      264.70     77.08 o 
   3   0  10     2966.17     2873.58    240.39 o 
   4   0  10     7067.61     7809.95    258.65 o 
   5   0  10     2069.01     1990.38    130.34 o 
   6   0  10       79.83      -52.05    145.23 o 
   7   0  10     2103.49     2064.25    137.71 o 
   8   0  10      564.76      601.15    140.44 o 
   9   0  10     1106.85      652.91    216.14 o 
 -18   1  10      161.64      117.13    141.44 o 
 -17   1  10      653.62      747.74     96.19 o 
 -16   1  10       83.32       75.64     76.22 o 
 -15   1  10      469.35      510.09     63.60 o 
 -14   1  10      471.38      587.03     68.20 o 
 -13   1  10        0.69       25.18     59.65 o 
 -12   1  10     1457.68     1450.53     51.84 o 
 -11   1  10      710.32      745.17     77.86 o 
 -10   1  10     3012.67     2717.89     94.49 o 
  -9   1  10     5379.95     5293.68    182.57 o 
  -8   1  10     8642.32     9060.48    142.31 o 
  -7   1  10      310.32      344.36     59.32 o 
  -6   1  10     4899.48     4736.63    105.58 o 
  -5   1  10     4141.92     4305.05    161.91 o 
  -4   1  10      103.69      129.09     65.88 o 
  -3   1  10     8133.38     7634.49     94.19 o 
  -2   1  10      944.35     1079.86     65.98 o 
  -1   1  10     2984.98     2754.05    120.34 o 
   0   1  10     4490.32     4744.82     96.22 o 
   1   1  10        0.03       34.76     56.43 o 
   2   1  10       14.24       -2.10     62.75 o 
   3   1  10     1659.74     1744.38     66.75 o 
   4   1  10       30.61       16.81     61.82 o 
   5   1  10     1758.71     1855.94     83.07 o 
   6   1  10      940.73     1052.35     87.59 o 
   7   1  10       85.50       44.29     86.68 o 
   8   1  10      570.28      558.75    100.25 o 
   9   1  10      620.16      596.64    124.44 o 
  10   1  10        0.52      -80.13    281.98 o 
 -18   2  10       61.90       -9.09    151.96 o 
 -17   2  10      149.45       92.56     87.43 o 
 -16   2  10      386.45      335.77     95.39 o 
 -15   2  10      292.50      313.79     70.34 o 
 -14   2  10      474.08      443.77     76.87 o 
 -13   2  10      386.85      441.52     66.15 o 
 -12   2  10     3851.54     3883.37     70.59 o 
 -11   2  10     1599.25     1642.80     64.17 o 
 -10   2  10       70.22       59.78     61.35 o 
  -9   2  10      854.52      870.80     61.77 o 
  -8   2  10       83.72      123.55     62.28 o 
  -7   2  10      123.92      163.04     58.94 o 
  -6   2  10      292.42      334.53     45.99 o 
  -5   2  10       14.19       28.84     51.37 o 
  -4   2  10     1407.11     1266.93     58.60 o 
  -3   2  10       19.48       52.72     64.07 o 
  -2   2  10     3301.34     3667.96    113.61 o 
  -1   2  10     1044.99     1116.84     65.64 o 
   0   2  10       16.42       20.70     68.29 o 
   1   2  10      375.44      342.38     64.12 o 
   2   2  10      179.18      243.78     58.15 o 
   3   2  10      607.22      587.10     60.41 o 
   4   2  10      249.38      331.52     56.53 o 
   5   2  10      792.29      920.75     85.02 o 
   6   2  10      748.01      815.78     87.29 o 
   7   2  10      506.25      485.01     83.88 o 
   8   2  10       13.94        1.73    138.27 o 
   9   2  10      517.12      508.34    107.70 o 
 -18   3  10      603.83      443.77    136.94 o 
 -17   3  10      270.03      141.79    109.33 o 
 -16   3  10      199.93      142.79     94.72 o 
 -15   3  10     4386.02     4573.02    142.58 o 
 -14   3  10     5626.60     6368.47     90.10 o 
 -13   3  10      129.78      171.05     61.57 o 
 -12   3  10     1345.35     1389.01     69.40 o 
 -11   3  10     2081.34     2182.53     73.42 o 
 -10   3  10       32.86        1.08     56.43 o 
  -9   3  10     8097.02     8559.41     87.98 o 
  -8   3  10     2713.97     2855.57     79.32 o 
  -7   3  10      106.69      124.53     58.05 o 
  -6   3  10     2171.70     2142.87     59.06 o 
  -5   3  10      390.34      481.11     51.02 o 
  -4   3  10     6079.61     6157.83    144.48 o 
  -3   3  10     8334.84     8783.43    105.72 o 
  -2   3  10     3935.03     3953.55     78.49 o 
  -1   3  10     1718.13     1587.00     67.19 o 
   0   3  10     8943.86     9014.93    385.74 o 
   1   3  10     1085.61     1035.32     67.09 o 
   2   3  10     3158.52     3182.85     95.02 o 
   3   3  10     2836.43     2923.10    144.06 o 
   4   3  10     1958.43     2060.89     98.82 o 
   5   3  10      529.17      477.76     90.62 o 
   6   3  10     2217.91     2440.93     97.80 o 
   7   3  10      106.58       75.25     97.06 o 
   8   3  10       89.62       70.37     99.57 o 
   9   3  10       28.46      145.67    134.41 o 
 -18   4  10       29.46      -85.20    264.74 o 
 -17   4  10      557.96      445.09    122.04 o 
 -16   4  10     2730.79     3089.66    107.72 o 
 -15   4  10      947.92      883.12     78.93 o 
 -14   4  10     1299.81     1069.29     80.62 o 
 -13   4  10     6592.54     6489.97    335.81 o 
 -12   4  10      655.39      761.01     69.62 o 
 -11   4  10      277.02      274.03     50.96 o 
 -10   4  10     3330.75     3226.08     76.53 o 
  -9   4  10      765.42      754.13     53.77 o 
  -8   4  10      815.51      853.46     60.42 o 
  -7   4  10     1482.68     1523.27     64.18 o 
  -6   4  10      674.94      693.98     63.82 o 
  -5   4  10      980.85      981.52     58.20 o 
  -4   4  10      958.65      838.53     51.63 o 
  -3   4  10     4029.65     3817.50     98.02 o 
  -2   4  10     7598.43     7493.22    305.72 o 
  -1   4  10     7912.65     8457.09    105.22 o 
   0   4  10      109.11       70.41     62.73 o 
   1   4  10    13612.95    13294.88    296.57 o 
   2   4  10     3660.53     3947.70     86.16 o 
   3   4  10      885.14      945.49     66.72 o 
   4   4  10     4082.92     4233.75    155.20 o 
   5   4  10     2857.34     2941.78    154.97 o 
   6   4  10        5.50      -31.90     77.72 o 
   7   4  10      688.51      717.22    120.95 o 
   8   4  10       52.21       26.77    127.50 o 
   9   4  10      303.86      107.34    150.04 o 
 -17   5  10      351.04      206.77    162.99 o 
 -16   5  10       91.43      -20.12    125.60 o 
 -15   5  10     1048.02     1179.56    111.59 o 
 -14   5  10     1025.63     1071.86     73.03 o 
 -13   5  10      315.79      290.27     67.46 o 
 -12   5  10     1997.86     2128.31     75.98 o 
 -11   5  10     3736.25     3635.97    135.35 o 
 -10   5  10      193.00      118.53     53.24 o 
  -9   5  10      169.77      167.46     66.49 o 
  -8   5  10       33.88       75.35     53.15 o 
  -7   5  10        4.71        0.94     52.29 o 
  -6   5  10        0.86        2.01     59.67 o 
  -5   5  10       71.30      122.11     73.44 o 
  -4   5  10       63.63       50.27     50.65 o 
  -3   5  10        3.06       28.39     51.26 o 
  -2   5  10      136.95      118.97     55.73 o 
  -1   5  10     1253.62     1120.82     68.11 o 
   0   5  10      416.64      579.24     77.96 o 
   1   5  10      831.52      740.23     65.10 o 
   2   5  10      879.02      753.01     71.95 o 
   3   5  10     1766.12     1911.71     80.34 o 
   4   5  10      413.28      486.64     75.27 o 
   5   5  10      255.77      244.35     75.31 o 
   6   5  10       97.06      132.80     78.20 o 
   7   5  10      585.31      507.82    103.85 o 
   8   5  10      212.03      177.07    109.14 o 
   9   5  10        0.38       30.21    151.23 o 
 -17   6  10       41.22      -17.35    132.97 o 
 -16   6  10       65.03      110.47    129.66 o 
 -15   6  10      619.25      541.08    103.96 o 
 -14   6  10      160.96      127.40     74.12 o 
 -13   6  10     1050.65     1121.89     76.12 o 
 -12   6  10        3.56       24.44     64.53 o 
 -11   6  10     1000.09     1019.44     86.93 o 
 -10   6  10     1604.19     1698.98     61.62 o 
  -9   6  10      209.00      179.25     54.00 o 
  -8   6  10     2993.82     2526.62    124.16 o 
  -7   6  10     7177.50     7469.02    111.81 o 
  -6   6  10      106.42      106.65     56.48 o 
  -5   6  10        2.12      -20.60     59.75 o 
  -4   6  10     1024.39     1131.78     62.20 o 
  -3   6  10       95.31      120.51     55.98 o 
  -2   6  10      270.29      298.45     48.75 o 
  -1   6  10     3263.75     2911.93    143.24 o 
   0   6  10     2571.85     2678.47     76.61 o 
   1   6  10        0.15       44.22     54.74 o 
   2   6  10       45.38       75.08     61.33 o 
   3   6  10     1234.42     1154.69     83.81 o 
   4   6  10     1517.03     1751.17     87.58 o 
   5   6  10      992.69      924.27     87.86 o 
   6   6  10       30.85       39.09     96.40 o 
   7   6  10      248.67      301.32    112.67 o 
   8   6  10        2.56      -99.26    145.09 o 
 -16   7  10       26.78       32.57    176.44 o 
 -15   7  10      899.46      808.72    119.52 o 
 -14   7  10     1793.19     1741.93     88.61 o 
 -13   7  10       19.08       -6.71     76.94 o 
 -12   7  10     1021.41     1093.83     70.60 o 
 -11   7  10      195.15      176.96     67.58 o 
 -10   7  10     2015.91     2069.27     75.85 o 
  -9   7  10     4390.33     4494.24     70.44 o 
  -8   7  10     2488.23     2361.08     75.82 o 
  -7   7  10     1311.22     1086.69     62.10 o 
  -6   7  10     5630.52     5330.27    126.05 o 
  -5   7  10     1508.42     1606.95     73.79 o 
  -4   7  10      671.24      697.81     69.40 o 
  -3   7  10     1867.82     1724.09     69.22 o 
  -2   7  10     7089.89     7420.89     93.64 o 
  -1   7  10     1182.23     1065.93     56.64 o 
   0   7  10      336.31      366.95     49.86 o 
   1   7  10      158.14      162.32     70.49 o 
   2   7  10     2767.08     2955.97    104.83 o 
   3   7  10     1939.11     2233.82     95.55 o 
   4   7  10      316.47      302.89     82.94 o 
   5   7  10     3829.33     4025.76    112.68 o 
   6   7  10     3247.78     3479.75    198.12 o 
   7   7  10       61.51      -34.31    139.06 o 
   8   7  10     2123.80     2262.56    159.28 o 
 -15   8  10      260.90      145.99    121.85 o 
 -14   8  10       85.68       59.50    102.69 o 
 -13   8  10      410.05      388.05     90.92 o 
 -12   8  10       14.15       22.88     71.39 o 
 -11   8  10     3310.26     3350.97    198.03 o 
 -10   8  10     2445.33     2389.18    119.03 o 
  -9   8  10      408.70      356.88     64.26 o 
  -8   8  10     2832.82     2780.69    101.90 o 
  -7   8  10     3910.75     3818.88    202.67 o 
  -6   8  10      181.10      154.17     52.09 o 
  -5   8  10      924.32      957.30     61.46 o 
  -4   8  10     3593.38     3387.86     89.75 o 
  -3   8  10      780.61      826.61     56.74 o 
  -2   8  10     1443.51     1541.97     64.01 o 
  -1   8  10     2474.56     2379.66     87.55 o 
   0   8  10        0.14      -20.00     62.26 o 
   1   8  10     1988.89     2058.26     83.40 o 
   2   8  10     1661.88     1695.14     82.12 o 
   3   8  10        2.29      -28.29     85.64 o 
   4   8  10      338.62      297.64     96.82 o 
   5   8  10       48.31        3.48     97.21 o 
   6   8  10     1479.53     1445.55    129.62 o 
   7   8  10     1059.63      847.73    145.41 o 
 -15   9  10      362.82      306.07    188.47 o 
 -14   9  10      269.33      230.33     95.55 o 
 -13   9  10      561.80      537.39     96.29 o 
 -12   9  10        0.01      -16.75     83.99 o 
 -11   9  10       13.19       93.93     82.08 o 
 -10   9  10        6.05        1.16     64.82 o 
  -9   9  10      109.66      163.98     77.51 o 
  -8   9  10      325.47      352.88     72.12 o 
  -7   9  10     1653.09     1706.57     82.48 o 
  -6   9  10     1674.76     1531.66     83.92 o 
  -5   9  10     2470.86     2594.52     83.31 o 
  -4   9  10      338.91      292.47     75.48 o 
  -3   9  10       82.25       50.53     79.65 o 
  -2   9  10      470.46      476.68     75.43 o 
  -1   9  10     1201.06     1157.04     78.43 o 
   0   9  10      259.87      242.63     90.38 o 
   1   9  10       48.04       49.72     81.59 o 
   2   9  10      101.45       68.35     76.79 o 
   3   9  10      177.40       25.53     83.08 o 
   4   9  10      118.52       79.66    106.35 o 
   5   9  10       10.68       36.15    119.38 o 
   6   9  10      161.04       92.14    142.62 o 
 -14  10  10      289.14      274.87    139.13 o 
 -13  10  10     2610.69     2515.74    172.41 o 
 -12  10  10      900.86      841.82    103.81 o 
 -11  10  10       91.97       12.44     91.31 o 
 -10  10  10     1274.54     1284.47     91.09 o 
  -9  10  10      269.77      335.26     75.60 o 
  -8  10  10      119.92       98.18     77.74 o 
  -7  10  10     1024.56      933.82     70.23 o 
  -6  10  10      151.41      137.46     84.13 o 
  -5  10  10     1861.06     2105.83     95.03 o 
  -4  10  10      378.93      282.42     77.07 o 
  -3  10  10     1026.31      911.43     89.12 o 
  -2  10  10     3441.96     3561.00    101.37 o 
  -1  10  10     2117.32     2097.39     94.55 o 
   0  10  10       48.91       44.59     81.64 o 
   1  10  10     1344.95     1227.50     85.55 o 
   2  10  10      822.89      838.58     98.77 o 
   3  10  10        3.50      -33.67    108.47 o 
   4  10  10     1922.04     1879.47    140.58 o 
   5  10  10     1240.89     1060.83    128.26 o 
 -13  11  10       47.95       36.85    139.13 o 
 -12  11  10     1199.00     1023.60    112.37 o 
 -11  11  10      631.78      570.82    113.79 o 
 -10  11  10        2.81      -17.09    114.84 o 
  -9  11  10      826.81      912.94    105.70 o 
  -8  11  10      254.37      245.50     98.18 o 
  -7  11  10      346.42      332.88     75.47 o 
  -6  11  10     2251.17     2227.20    103.38 o 
  -5  11  10      848.61      715.49     91.91 o 
  -4  11  10      688.43      511.36     76.27 o 
  -3  11  10     4845.83     5008.72    116.39 o 
  -2  11  10       25.19       33.83     95.41 o 
  -1  11  10      781.91      768.87    105.19 o 
   0  11  10     4464.15     5007.17    134.68 o 
   1  11  10      274.70      276.10    112.03 o 
   2  11  10      762.32      786.03    118.73 o 
   3  11  10     2594.67     2369.22    147.71 o 
   4  11  10      632.71      454.93    153.63 o 
 -11  12  10      139.64       81.70    142.30 o 
 -10  12  10     1279.51     1260.91    120.75 o 
  -9  12  10      718.09      645.51    112.11 o 
  -8  12  10      212.30      181.44    113.84 o 
  -7  12  10       90.52       42.48     94.85 o 
  -6  12  10       34.51       12.20     98.61 o 
  -5  12  10      159.20      160.01    102.26 o 
  -4  12  10      228.37      274.93    123.15 o 
  -3  12  10       16.65      -17.36    100.76 o 
  -2  12  10      821.94      668.14    128.23 o 
  -1  12  10      277.29      212.20    127.85 o 
   0  12  10      267.81      183.77    109.82 o 
   1  12  10     1421.74     1368.03    138.91 o 
   2  12  10     2612.83     2694.18    169.01 o 
   3  12  10      375.21      280.97    257.64 o 
  -9  13  10     1394.85     1232.11    163.67 o 
  -8  13  10      149.73       91.18    125.95 o 
  -7  13  10       44.97       41.15     99.14 o 
  -6  13  10      413.60      292.46     87.15 o 
  -5  13  10      510.65      509.97    120.27 o 
  -4  13  10       11.08      -22.36    118.12 o 
  -3  13  10      758.98      749.53    136.91 o 
  -2  13  10      478.69      327.76    137.89 o 
  -1  13  10       45.62       16.26    141.46 o 
   0  13  10       35.40       63.59    152.16 o 
   1  13  10       24.80       36.17    194.67 o 
  -4  14  10     2211.29     2193.98    269.81 o 
 -18   1  11      534.24      420.71    141.67 o 
 -17   1  11      255.97      169.19     83.49 o 
 -16   1  11       66.17       56.37     93.93 o 
 -15   1  11     2537.24     3094.16     85.80 o 
 -14   1  11     2100.58     2075.55     69.99 o 
 -13   1  11        2.40      -37.78     63.22 o 
 -12   1  11     1217.79     1177.40     77.31 o 
 -11   1  11      968.90     1016.60     64.89 o 
 -10   1  11     4522.90     4478.74     83.31 o 
  -9   1  11     6748.53     6930.48    122.83 o 
  -8   1  11     1511.88     1525.34    100.43 o 
  -7   1  11       76.13      105.80     43.64 o 
  -6   1  11     5552.28     5421.21    172.60 o 
  -5   1  11       56.89      217.69     61.23 o 
  -4   1  11     2614.29     2682.55     91.80 o 
  -3   1  11     6327.84     6774.22    130.87 o 
  -2   1  11     2036.16     1892.73     72.18 o 
  -1   1  11      209.13      195.24     54.38 o 
   0   1  11     4800.12     4925.25     93.81 o 
   1   1  11      135.16      161.09     52.86 o 
   2   1  11      286.84      298.96     54.25 o 
   3   1  11     4207.97     4100.17    381.68 o 
   4   1  11      982.45     1034.70     84.05 o 
   5   1  11      464.56      623.26     78.23 o 
   6   1  11      398.20      322.32     81.84 o 
   7   1  11       18.92       24.29    112.43 o 
   8   1  11      446.74      421.07    120.87 o 
 -18   2  11      205.38      192.95    108.96 o 
 -17   2  11      990.55      745.16     99.01 o 
 -16   2  11     2726.28     3175.72     92.69 o 
 -15   2  11      131.81      117.05     65.65 o 
 -14   2  11      268.05      264.83     81.25 o 
 -13   2  11     2064.87     2187.99    108.85 o 
 -12   2  11      196.13      247.16     50.21 o 
 -11   2  11     1764.69     1726.17     59.44 o 
 -10   2  11     1533.63     1559.41     63.29 o 
  -9   2  11       18.14       28.61     59.89 o 
  -8   2  11     3043.19     2849.93     65.33 o 
  -7   2  11     2240.21     2186.93     57.73 o 
  -6   2  11       52.15       78.11     47.38 o 
  -5   2  11     8436.18     8618.32    322.67 o 
  -4   2  11     4244.17     4381.37     92.76 o 
  -3   2  11      160.61      210.88     54.97 o 
  -2   2  11    10748.85    10922.18    153.14 o 
  -1   2  11     4594.17     4710.48    118.59 o 
   0   2  11      669.88      711.93     70.30 o 
   1   2  11     2514.69     2585.20    115.28 o 
   2   2  11      710.38      608.88     63.77 o 
   3   2  11     1921.35     2155.17     86.48 o 
   4   2  11     5978.67     6399.03    247.42 o 
   5   2  11     1907.02     1880.87     91.78 o 
   6   2  11       57.60        6.85     90.08 o 
   7   2  11     1558.44     1490.21    120.08 o 
   8   2  11        6.73      116.74    111.62 o 
 -18   3  11      257.86      321.63    157.11 o 
 -17   3  11      106.81       93.35    102.27 o 
 -16   3  11      136.83      129.78     77.69 o 
 -15   3  11      569.46      553.31     67.75 o 
 -14   3  11     1043.06     1145.31     70.24 o 
 -13   3  11       25.36      -30.54     63.94 o 
 -12   3  11     2241.01     2059.12    145.04 o 
 -11   3  11     2028.10     2155.90     67.10 o 
 -10   3  11      206.45      277.37     65.80 o 
  -9   3  11     1265.28     1172.02    127.96 o 
  -8   3  11     3350.83     3475.61    141.13 o 
  -7   3  11       87.70      177.17     46.71 o 
  -6   3  11      327.57      380.10     58.13 o 
  -5   3  11       35.52       34.75     47.49 o 
  -4   3  11       95.89      102.73     60.46 o 
  -3   3  11      768.13      816.06     57.78 o 
  -2   3  11      110.28      181.62     56.44 o 
  -1   3  11       70.27       53.33     60.85 o 
   0   3  11      647.31      731.12     64.06 o 
   1   3  11     2907.20     2728.39     83.05 o 
   2   3  11      935.70      952.41     67.32 o 
   3   3  11      749.87      767.84     75.16 o 
   4   3  11       64.97       94.34     87.94 o 
   5   3  11      466.55      498.30     91.93 o 
   6   3  11      152.27      131.36    105.42 o 
   7   3  11       23.03       48.54    112.70 o 
   8   3  11      952.97      936.91    138.74 o 
 -17   4  11       56.84      103.65     99.29 o 
 -16   4  11      121.11       66.95    102.18 o 
 -15   4  11      645.76      603.54     82.89 o 
 -14   4  11      472.88      467.48     72.73 o 
 -13   4  11      133.13      117.58     68.46 o 
 -12   4  11      189.38      235.17     77.51 o 
 -11   4  11     2204.18     2154.08     70.00 o 
 -10   4  11      524.36      523.20     51.20 o 
  -9   4  11      686.26      614.53     62.46 o 
  -8   4  11      245.21      245.98     50.11 o 
  -7   4  11      817.81      838.18     53.41 o 
  -6   4  11      288.47      233.44     67.79 o 
  -5   4  11       69.77       61.11     48.62 o 
  -4   4  11      257.44      315.91     50.03 o 
  -3   4  11        0.55      -50.33     59.71 o 
  -2   4  11     5364.29     5528.85    210.15 o 
  -1   4  11     2011.39     1922.94     66.03 o 
   0   4  11       94.24       72.77     52.82 o 
   1   4  11      388.36      344.55     58.61 o 
   2   4  11      385.99      388.23     72.52 o 
   3   4  11       42.64       69.56     78.07 o 
   4   4  11      177.39       97.98     81.86 o 
   5   4  11      904.97     1005.99     77.52 o 
   6   4  11        9.47       30.56     98.57 o 
   7   4  11        9.50      -59.46    126.09 o 
   8   4  11       23.04      -12.49    137.72 o 
 -17   5  11      452.53      329.83    115.66 o 
 -16   5  11       33.02       19.59     88.21 o 
 -15   5  11     2650.16     2892.20     92.43 o 
 -14   5  11     3413.27     3288.87     90.61 o 
 -13   5  11       40.63       15.79     69.11 o 
 -12   5  11     2383.19     2417.93     76.86 o 
 -11   5  11       49.42       74.88     61.89 o 
 -10   5  11     1214.79     1137.61     58.22 o 
  -9   5  11     6068.36     6090.07     84.55 o 
  -8   5  11     4128.15     4172.58     73.27 o 
  -7   5  11      907.71      959.88     59.59 o 
  -6   5  11     1069.27     1052.48     60.88 o 
  -5   5  11      500.99      510.04     57.38 o 
  -4   5  11     2793.74     2955.73     97.17 o 
  -3   5  11     1366.93     1255.34     52.27 o 
  -2   5  11     4676.47     4788.80    111.05 o 
  -1   5  11     2582.69     2745.86     73.66 o 
   0   5  11      614.92      547.60     59.07 o 
   1   5  11       85.82       43.84     55.63 o 
   2   5  11     7154.08     7599.40    306.99 o 
   3   5  11     4175.26     4355.60     95.60 o 
   4   5  11       55.72       21.59     70.32 o 
   5   5  11      840.42      924.46     96.76 o 
   6   5  11      954.80      948.91    104.26 o 
   7   5  11       28.70       65.13    107.27 o 
 -17   6  11      168.38        4.06    268.80 o 
 -16   6  11     1199.48     1360.15    101.45 o 
 -15   6  11      462.39      351.72    111.19 o 
 -14   6  11     1667.30     1559.44     96.07 o 
 -13   6  11     2563.19     2604.03    136.76 o 
 -12   6  11      496.42      520.77     66.21 o 
 -11   6  11     1584.81     1573.46     83.34 o 
 -10   6  11     3876.22     3804.59     80.16 o 
  -9   6  11       75.48       74.59     58.75 o 
  -8   6  11     1177.61     1107.41     57.57 o 
  -7   6  11     1482.70     1436.02     59.41 o 
  -6   6  11      361.84      323.45     67.21 o 
  -5   6  11     1445.21     1369.27     72.58 o 
  -4   6  11      955.07      930.68     64.11 o 
  -3   6  11      163.05      188.76     50.74 o 
  -2   6  11     1337.33     1454.79     55.22 o 
  -1   6  11     3837.38     3809.48     72.32 o 
   0   6  11        5.60       17.27     64.79 o 
   1   6  11     1570.29     1768.73     83.40 o 
   2   6  11       90.47       82.20     84.59 o 
   3   6  11      506.80      658.40     76.39 o 
   4   6  11     1690.79     1572.95     79.04 o 
   5   6  11      270.66      322.35     97.04 o 
   6   6  11     1369.15     1390.48    128.21 o 
   7   6  11      585.14      521.01    133.28 o 
 -16   7  11       74.79      -37.34    135.78 o 
 -15   7  11       40.07       34.09    105.69 o 
 -14   7  11        5.40      -66.68    107.62 o 
 -13   7  11      118.98       36.01     96.15 o 
 -12   7  11      457.74      496.01     66.93 o 
 -11   7  11      396.46      375.92     79.46 o 
 -10   7  11        0.35      -23.72     62.87 o 
  -9   7  11       88.14       75.43     81.50 o 
  -8   7  11       50.32       80.34     60.80 o 
  -7   7  11      174.92      240.80     49.70 o 
  -6   7  11       16.57       10.17     59.05 o 
  -5   7  11     1843.83     1785.47     72.84 o 
  -4   7  11      592.68      559.58     61.64 o 
  -3   7  11      167.61      109.02     64.41 o 
  -2   7  11        2.64        5.11     53.16 o 
  -1   7  11      973.10      922.54     66.07 o 
   0   7  11     1021.71     1170.39     72.16 o 
   1   7  11      429.35      339.68     77.60 o 
   2   7  11       40.03       28.52     94.75 o 
   3   7  11       54.68       16.27     80.89 o 
   4   7  11      104.31      131.20     93.60 o 
   5   7  11       16.32       18.45     99.32 o 
   6   7  11       21.55      -51.13    115.45 o 
   7   7  11       12.44      159.25    268.80 o 
 -15   8  11      329.74      284.98    130.33 o 
 -14   8  11      147.49       74.01    112.05 o 
 -13   8  11     1091.49      972.81    100.97 o 
 -12   8  11      134.90      104.37     89.37 o 
 -11   8  11      464.14      440.33     89.38 o 
 -10   8  11     5148.72     5436.50    155.98 o 
  -9   8  11        2.03      -54.23     83.38 o 
  -8   8  11      741.36      738.59     69.08 o 
  -7   8  11     3206.60     3170.19     71.94 o 
  -6   8  11       49.39       42.30     74.33 o 
  -5   8  11     1049.08     1081.21     79.30 o 
  -4   8  11      177.08      208.16     80.22 o 
  -3   8  11       29.46       24.76     71.81 o 
  -2   8  11       46.61       78.48     70.87 o 
  -1   8  11     2194.38     2288.88     73.67 o 
   0   8  11        7.36      -12.68     59.07 o 
   1   8  11      179.41      235.77     69.14 o 
   2   8  11        4.44       31.69     79.87 o 
   3   8  11       24.39       48.15     91.43 o 
   4   8  11     1790.92     1942.57    147.28 o 
   5   8  11      161.43      126.46    113.65 o 
   6   8  11      137.15      160.58    141.25 o 
 -14   9  11      574.15      502.75    128.02 o 
 -13   9  11      175.93       87.29     91.23 o 
 -12   9  11     1102.72      999.52     94.94 o 
 -11   9  11      182.59      236.38     92.31 o 
 -10   9  11      908.62      817.01     83.65 o 
  -9   9  11     1705.73     1820.63     93.53 o 
  -8   9  11      881.66      738.25     80.09 o 
  -7   9  11      230.85      113.89     76.39 o 
  -6   9  11     3153.45     3206.05     97.77 o 
  -5   9  11      878.41      708.21     85.24 o 
  -4   9  11     1528.74     1478.51     82.20 o 
  -3   9  11     4841.56     4624.77    150.52 o 
  -2   9  11       21.60       20.58     67.06 o 
  -1   9  11     1323.59     1331.35     76.15 o 
   0   9  11     3624.78     3861.20     94.65 o 
   1   9  11       56.61       48.61     77.08 o 
   2   9  11     1778.31     1706.94    127.48 o 
   3   9  11     2016.40     2203.36    110.03 o 
   4   9  11       35.34        6.14    101.22 o 
   5   9  11      728.00      463.42    134.30 o 
 -13  10  11      989.90     1004.81    118.89 o 
 -12  10  11       71.00       92.07    110.54 o 
 -11  10  11      262.96      183.27     87.40 o 
 -10  10  11      202.01       93.91     83.34 o 
  -9  10  11        9.01       15.54    107.41 o 
  -8  10  11      637.92      661.66     64.10 o 
  -7  10  11      251.83      271.66     64.79 o 
  -6  10  11      263.51      248.17     78.72 o 
  -5  10  11     1402.04     1320.36     85.33 o 
  -4  10  11     2188.31     2353.57     94.33 o 
  -3  10  11        0.95       22.03     75.78 o 
  -2  10  11     1674.11     1657.31    124.91 o 
  -1  10  11      588.43      377.04     80.26 o 
   0  10  11       22.30       16.15     92.04 o 
   1  10  11      714.38      718.36    100.86 o 
   2  10  11     1001.15      928.80    106.12 o 
   3  10  11       22.42      -22.44     98.99 o 
   4  10  11       92.08       75.89    116.69 o 
 -12  11  11       74.50       73.39    130.44 o 
 -11  11  11        6.80       10.64    104.18 o 
 -10  11  11       73.52      105.22    115.40 o 
  -9  11  11       94.63       49.27    103.82 o 
  -8  11  11      362.32      321.35     88.09 o 
  -7  11  11      221.28      194.99     97.41 o 
  -6  11  11       28.54      -42.64    106.63 o 
  -5  11  11      271.76      270.88    106.84 o 
  -4  11  11      598.18      581.86     99.32 o 
  -3  11  11      687.30      675.95    101.07 o 
  -2  11  11      205.78      140.35     99.65 o 
  -1  11  11        1.08        2.55    120.75 o 
   0  11  11       74.66       67.72    101.68 o 
   1  11  11        2.82      -19.23    105.33 o 
   2  11  11      204.13       82.71    135.43 o 
   3  11  11       31.42       77.84    137.79 o 
 -10  12  11      521.52      355.30    139.41 o 
  -9  12  11        5.08      -20.12    120.38 o 
  -8  12  11     2049.50     1964.82    102.78 o 
  -7  12  11      830.58      729.40    116.81 o 
  -6  12  11       26.86       13.46    102.00 o 
  -5  12  11     1755.87     1699.32    114.20 o 
  -4  12  11     1183.85     1106.43    100.82 o 
  -3  12  11       78.47        3.11    103.40 o 
  -2  12  11     2280.83     2364.74    117.74 o 
  -1  12  11      318.19      172.42    119.60 o 
   0  12  11      133.80       76.86    145.96 o 
   1  12  11     1009.95      886.84    155.81 o 
  -7  13  11      288.93      270.21    135.88 o 
  -6  13  11     2265.80     2346.07    134.82 o 
  -5  13  11      457.61      379.99    150.09 o 
  -4  13  11      350.86      217.95    136.02 o 
  -3  13  11      840.98      922.02    140.18 o 
  -2  13  11        1.80       47.05    151.09 o 
 -18   0  12      181.03       99.85    154.47 o 
 -17   0  12      788.66      623.19    196.14 o 
 -16   0  12     3895.72     3725.08    125.68 o 
 -15   0  12     1290.40     1227.14     93.20 o 
 -14   0  12        9.30       32.86    113.58 o 
 -13   0  12      289.58      243.75    132.32 o 
 -12   0  12     4377.15     4700.15    152.03 o 
 -11   0  12     3203.97     2552.42    175.99 o 
 -10   0  12      126.07       45.38     83.83 o 
  -9   0  12      738.61      817.28     77.45 o 
  -8   0  12     9438.42     9373.74    304.80 o 
  -7   0  12      344.49      414.11     68.80 o 
  -6   0  12      562.61      533.57     70.51 o 
  -5   0  12    18381.05    19246.80    204.89 o 
  -4   0  12     9468.68     9406.87    289.59 o 
  -3   0  12     1685.56     1762.13     87.86 o 
  -2   0  12     6049.86     6486.86    151.64 o 
  -1   0  12      778.53      767.04     91.88 o 
   0   0  12     1481.29     1399.84     95.37 o 
   1   0  12     4483.84     4442.24    337.26 o 
   2   0  12      246.44      184.07     95.75 o 
   3   0  12      803.75      737.09    102.92 o 
   4   0  12     2274.74     2213.26    114.75 o 
   5   0  12      568.35      655.49    153.67 o 
   6   0  12      257.28      211.52    192.15 o 
   7   0  12     1258.04     1259.55    271.33 o 
 -18   1  12      855.10      950.57    122.39 o 
 -17   1  12      528.07      522.91    102.46 o 
 -16   1  12       86.90       55.22     88.35 o 
 -15   1  12      851.29      814.92     75.37 o 
 -14   1  12     1307.82     1335.86     73.88 o 
 -13   1  12       90.60       65.41     77.52 o 
 -12   1  12      753.56      795.05     78.55 o 
 -11   1  12      338.38      369.57     66.39 o 
 -10   1  12     1503.61     1668.96    105.12 o 
  -9   1  12     1594.31     1321.13     65.41 o 
  -8   1  12        0.12       18.10     48.50 o 
  -7   1  12      754.41      782.75     50.29 o 
  -6   1  12     3702.34     3444.31    170.94 o 
  -5   1  12     1281.29     1211.79     55.11 o 
  -4   1  12      928.22      918.89     59.56 o 
  -3   1  12    10646.52    10815.82    399.22 o 
  -2   1  12     1725.54     1602.81     69.25 o 
  -1   1  12      180.70      208.56     52.62 o 
   0   1  12      625.88      669.67     62.92 o 
   1   1  12      708.48      592.59     63.98 o 
   2   1  12       73.60       86.54     71.01 o 
   3   1  12      665.24      611.70     76.61 o 
   4   1  12       27.97       47.82     75.23 o 
   5   1  12      420.84      400.25     96.35 o 
   6   1  12        5.97      -26.18    102.85 o 
   7   1  12      602.82      397.06    123.01 o 
 -18   2  12      118.29       26.55    191.47 o 
 -17   2  12      283.86      231.69    102.76 o 
 -16   2  12        5.30      -17.42     84.07 o 
 -15   2  12      254.37      256.56     68.17 o 
 -14   2  12      822.11      886.31     72.67 o 
 -13   2  12      134.02       99.45     77.25 o 
 -12   2  12      275.34      297.41     71.43 o 
 -11   2  12      667.34      799.99     88.57 o 
 -10   2  12      759.81      708.47     57.42 o 
  -9   2  12      604.14      557.00     57.26 o 
  -8   2  12        5.01       54.80     48.62 o 
  -7   2  12      446.33      465.68     53.08 o 
  -6   2  12       85.56       68.50     42.80 o 
  -5   2  12      322.56      361.58     50.66 o 
  -4   2  12        7.72       -4.61     67.63 o 
  -3   2  12      249.60      197.20     67.62 o 
  -2   2  12      662.03      663.67     68.96 o 
  -1   2  12       46.63       59.63     60.23 o 
   0   2  12       76.93       89.66     55.74 o 
   1   2  12      631.60      569.19     63.72 o 
   2   2  12       51.11        9.13     71.06 o 
   3   2  12      200.78      171.93     86.90 o 
   4   2  12       52.41       59.91     82.37 o 
   5   2  12     1898.52     2054.23    100.11 o 
   6   2  12       24.75      -19.15    111.18 o 
   7   2  12        0.00       -1.39    131.74 o 
 -17   3  12      250.78      152.20    116.27 o 
 -16   3  12      596.40      538.53    111.22 o 
 -15   3  12     2540.63     2843.47    169.53 o 
 -14   3  12      565.90      467.59     75.78 o 
 -13   3  12      344.09      448.43     68.06 o 
 -12   3  12     5201.23     5683.19    344.66 o 
 -11   3  12     1187.95     1262.00     73.38 o 
 -10   3  12     1509.28     1471.97     71.44 o 
  -9   3  12     5426.27     5543.05     82.77 o 
  -8   3  12     4045.81     4023.81    106.10 o 
  -7   3  12        3.06        7.35     48.60 o 
  -6   3  12       38.73        5.58     54.90 o 
  -5   3  12      556.14      625.82     48.93 o 
  -4   3  12     1937.62     2013.42     67.91 o 
  -3   3  12     2285.18     2265.80     78.47 o 
  -2   3  12      395.53      343.66     62.14 o 
  -1   3  12     4552.27     4573.33     82.48 o 
   0   3  12     1415.79     1446.27     69.16 o 
   1   3  12      838.43      808.85     79.83 o 
   2   3  12     5345.33     6255.50    102.27 o 
   3   3  12     7210.92     7339.36    449.02 o 
   4   3  12      403.63      401.34     84.86 o 
   5   3  12      568.29      587.29    107.44 o 
   6   3  12      376.55      272.07    114.61 o 
   7   3  12      116.02       56.33    160.90 o 
 -17   4  12     1245.62      927.49    139.66 o 
 -16   4  12     2200.95     2363.98    100.52 o 
 -15   4  12        9.34       14.87     90.84 o 
 -14   4  12     1763.41     1771.89     82.22 o 
 -13   4  12     2811.47     2786.69     74.56 o 
 -12   4  12        3.21      -15.33     62.59 o 
 -11   4  12     4613.22     4748.71    187.98 o 
 -10   4  12     4819.98     4478.10     90.33 o 
  -9   4  12      181.14      237.45     52.24 o 
  -8   4  12     1474.65     1509.56     81.22 o 
  -7   4  12     4201.10     4056.94    103.57 o 
  -6   4  12      504.23      582.52     67.24 o 
  -5   4  12     1673.91     1630.22     56.98 o 
  -4   4  12       41.64       67.30     45.53 o 
  -3   4  12       35.99       61.45     47.53 o 
  -2   4  12     1058.95     1109.57     60.90 o 
  -1   4  12       97.67      128.82     60.17 o 
   0   4  12     3481.51     4059.96     94.03 o 
   1   4  12     4028.51     4113.09    193.84 o 
   2   4  12      422.19      467.51     78.61 o 
   3   4  12     2206.92     2272.38    149.92 o 
   4   4  12     3868.14     4461.46     99.57 o 
   5   4  12      723.91      706.39    101.31 o 
   6   4  12      225.63      169.83    114.41 o 
   7   4  12      986.62     1048.38    173.95 o 
 -17   5  12       66.29       66.11    147.91 o 
 -16   5  12      150.66      111.02     93.67 o 
 -15   5  12      877.10      899.42    110.39 o 
 -14   5  12      587.05      660.80     95.87 o 
 -13   5  12      731.38      722.56     76.98 o 
 -12   5  12     3477.04     3115.90    119.70 o 
 -11   5  12     2900.21     3281.27     89.11 o 
 -10   5  12        2.52      -10.45     74.23 o 
  -9   5  12     1003.95      906.77     50.57 o 
  -8   5  12      378.69      363.03     49.42 o 
  -7   5  12       28.49       17.01     54.42 o 
  -6   5  12        5.26      -14.77     54.34 o 
  -5   5  12      199.10      203.36     71.54 o 
  -4   5  12      334.55      237.27     59.44 o 
  -3   5  12      307.39      260.24     59.07 o 
  -2   5  12        5.63       23.08     57.65 o 
  -1   5  12       33.42       23.64     69.99 o 
   0   5  12      537.51      602.73     77.79 o 
   1   5  12      617.53      620.89     79.12 o 
   2   5  12      150.36      179.53     77.54 o 
   3   5  12       15.17        7.86     74.16 o 
   4   5  12       81.28      -24.07    103.96 o 
   5   5  12      655.47      631.54    111.19 o 
   6   5  12      317.59      255.66    123.10 o 
 -16   6  12     1147.62      920.83    160.13 o 
 -15   6  12      988.05      831.44    113.08 o 
 -14   6  12        2.15      -47.95     89.76 o 
 -13   6  12      387.24      368.51     72.26 o 
 -12   6  12        7.38       15.49     64.24 o 
 -11   6  12      566.06      523.02     79.12 o 
 -10   6  12     2387.98     2490.89     86.73 o 
  -9   6  12        1.61       45.80     74.14 o 
  -8   6  12      657.95      628.69     70.93 o 
  -7   6  12     1522.31     1567.38     57.10 o 
  -6   6  12     3791.33     3789.66     99.26 o 
  -5   6  12     2618.79     2573.17    102.04 o 
  -4   6  12     1581.88     1462.48     53.64 o 
  -3   6  12      685.68      724.84     51.98 o 
  -2   6  12      194.82      253.89     63.50 o 
  -1   6  12     1928.51     2042.83     75.98 o 
   0   6  12      449.58      443.13     71.83 o 
   1   6  12      105.71       87.80     84.25 o 
   2   6  12       22.74        3.51     73.04 o 
   3   6  12       93.11      140.67     96.25 o 
   4   6  12      210.99      189.86     96.72 o 
   5   6  12       52.68        0.45    121.72 o 
   6   6  12      240.06      326.41    131.92 o 
 -15   7  12     1074.26      940.96     93.02 o 
 -14   7  12      602.33      612.87     94.90 o 
 -13   7  12      358.85      273.07    103.45 o 
 -12   7  12      765.51      694.37     72.31 o 
 -11   7  12        5.79      -19.60     77.51 o 
 -10   7  12     1995.55     1975.19     86.53 o 
  -9   7  12     5922.58     6043.60    118.55 o 
  -8   7  12      757.07      685.66     67.56 o 
  -7   7  12     4711.87     5217.34     88.64 o 
  -6   7  12     2661.08     2562.27    100.00 o 
  -5   7  12      788.85      814.28     67.50 o 
  -4   7  12     4798.43     4897.77     88.14 o 
  -3   7  12     6032.86     6081.02    211.98 o 
  -2   7  12     1000.67     1042.27     77.44 o 
  -1   7  12      483.80      445.42     69.45 o 
   0   7  12     1745.99     1719.98     68.59 o 
   1   7  12        0.75       28.62     72.24 o 
   2   7  12     1057.10     1030.87     90.77 o 
   3   7  12     1019.42     1079.18     99.68 o 
   4   7  12       81.27       75.47     99.31 o 
   5   7  12      575.75      582.38    149.00 o 
 -15   8  12      377.41      343.86    126.49 o 
 -14   8  12      162.08      150.60     97.90 o 
 -13   8  12      425.29      295.23    117.12 o 
 -12   8  12      119.10       88.99     87.51 o 
 -11   8  12      258.61      176.52    106.73 o 
 -10   8  12      548.57      542.17     87.72 o 
  -9   8  12     1164.37     1184.21     71.74 o 
  -8   8  12     3330.35     3509.22    123.14 o 
  -7   8  12      947.84      925.04     69.38 o 
  -6   8  12      404.13      360.81     83.40 o 
  -5   8  12     2817.91     2870.25     89.02 o 
  -4   8  12     1890.28     1662.20     76.97 o 
  -3   8  12        4.67        2.13     73.29 o 
  -2   8  12     1579.70     1485.68     88.82 o 
  -1   8  12     1254.16     1368.49     66.93 o 
   0   8  12        6.38      -42.13     70.49 o 
   1   8  12      485.54      496.25     81.75 o 
   2   8  12      541.38      510.96    114.42 o 
   3   8  12      162.29      124.38    108.31 o 
   4   8  12      215.44      105.95    115.76 o 
   5   8  12       95.08      140.67    150.01 o 
 -14   9  12       50.89       23.77    133.82 o 
 -13   9  12       36.00      103.51    122.48 o 
 -12   9  12       19.31      -24.15     98.36 o 
 -11   9  12       20.14       35.22    100.21 o 
 -10   9  12       57.11       19.80     89.61 o 
  -9   9  12      322.34      323.38     65.68 o 
  -8   9  12      922.66      840.85     67.15 o 
  -7   9  12      904.00      986.60     75.38 o 
  -6   9  12       79.67       78.66     77.91 o 
  -5   9  12        5.30       18.73     74.36 o 
  -4   9  12       20.56       15.44     82.85 o 
  -3   9  12       20.88       43.06     64.35 o 
  -2   9  12        1.57       29.01     90.91 o 
  -1   9  12       69.39       25.44     67.95 o 
   0   9  12      623.38      713.28     90.71 o 
   1   9  12      114.77       44.18     90.29 o 
   2   9  12     1053.19      877.61    115.40 o 
   3   9  12      262.75      190.99     99.46 o 
   4   9  12      547.95      401.93    183.84 o 
 -13  10  12     1596.38     1604.71    138.03 o 
 -12  10  12        4.27       24.65    127.31 o 
 -11  10  12     2542.92     2833.64    110.98 o 
 -10  10  12     2244.94     2181.55    105.88 o 
  -9  10  12      834.26      951.09    113.93 o 
  -8  10  12      257.16      193.51     85.62 o 
  -7  10  12      705.76      611.64     80.76 o 
  -6  10  12       53.46       91.36    104.37 o 
  -5  10  12      488.68      447.34     95.42 o 
  -4  10  12      170.90      166.22    101.77 o 
  -3  10  12       58.14       57.53     92.33 o 
  -2  10  12     1115.53     1089.00    109.98 o 
  -1  10  12      197.68      104.09     94.83 o 
   0  10  12      398.19      323.18    100.62 o 
   1  10  12     2039.93     2123.05    113.63 o 
   2  10  12      550.86      455.09    105.55 o 
   3  10  12      185.00       88.25    250.54 o 
 -11  11  12      737.90      656.39    154.30 o 
 -10  11  12      168.48      120.74    120.67 o 
  -9  11  12      816.30      836.79    109.00 o 
  -8  11  12      115.96       67.13     88.96 o 
  -7  11  12      156.50       60.74     87.85 o 
  -6  11  12     1785.25     1890.82    111.59 o 
  -5  11  12       26.39       38.58    122.26 o 
  -4  11  12      787.41      766.24    113.46 o 
  -3  11  12     1484.84     1466.89    108.45 o 
  -2  11  12      394.89      210.67     94.72 o 
  -1  11  12     3262.75     3175.29    159.87 o 
   0  11  12     1386.06     1294.31    113.30 o 
   1  11  12      167.42       96.59    132.70 o 
  -9  12  12        1.46       48.11    147.49 o 
  -8  12  12      600.73      550.46    135.49 o 
  -7  12  12      482.33      477.04    128.05 o 
  -6  12  12      193.30       54.23    102.69 o 
  -5  12  12       37.27       62.73    131.25 o 
  -4  12  12        2.39       36.11    119.98 o 
  -3  12  12      381.05      310.04    141.37 o 
  -2  12  12      135.07       95.46    168.52 o 
  -1  12  12        0.66       -5.44    133.12 o 
 -17   1  13      615.59      542.13    102.12 o 
 -16   1  13       24.24       38.29     89.52 o 
 -15   1  13     1157.57     1221.18     98.64 o 
 -14   1  13     2294.43     2296.39    158.12 o 
 -13   1  13      157.02       91.63     72.47 o 
 -12   1  13     2764.38     2877.94     83.36 o 
 -11   1  13      190.48      162.31     68.99 o 
 -10   1  13      142.23      135.31     53.82 o 
  -9   1  13     1128.68     1159.50     64.26 o 
  -8   1  13       38.73       30.08     48.27 o 
  -7   1  13     2392.50     2531.39     60.56 o 
  -6   1  13     1482.91     1606.52     64.89 o 
  -5   1  13      589.35      543.94     59.23 o 
  -4   1  13     1729.11     1701.73     76.34 o 
  -3   1  13     7721.70     7525.59    210.09 o 
  -2   1  13       21.11       72.23     54.82 o 
  -1   1  13      667.97      626.68     62.97 o 
   0   1  13      267.82      481.86     77.33 o 
   1   1  13      551.37      535.79     79.17 o 
   2   1  13     3233.50     3338.02    138.68 o 
   3   1  13     1584.70     1549.72    107.27 o 
   4   1  13       45.03       53.94     95.79 o 
   5   1  13      283.71      185.31    122.32 o 
   6   1  13      422.03      266.78    141.08 o 
 -17   2  13      843.07      835.24    125.94 o 
 -16   2  13     2012.12     2141.07    133.47 o 
 -15   2  13       21.76       73.75     83.70 o 
 -14   2  13      769.23      772.82     82.81 o 
 -13   2  13      354.63      341.18     71.79 o 
 -12   2  13     1675.08     1852.30     73.11 o 
 -11   2  13     7965.97     8154.81    127.96 o 
 -10   2  13     3364.78     3237.48    111.27 o 
  -9   2  13      135.76       71.86     72.00 o 
  -8   2  13     2753.39     2550.96    100.21 o 
  -7   2  13      543.24      567.45     44.48 o 
  -6   2  13      952.32     1008.90     46.77 o 
  -5   2  13     5586.57     5342.67    170.89 o 
  -4   2  13     1000.66     1090.94     65.44 o 
  -3   2  13     2098.54     1864.38     65.94 o 
  -2   2  13     3360.27     3198.65    149.48 o 
  -1   2  13        8.60      -42.64     64.53 o 
   0   2  13     3671.97     3714.79    219.17 o 
   1   2  13     5628.48     6247.34    198.49 o 
   2   2  13      983.59      892.28     79.06 o 
   3   2  13      246.37      227.92     76.25 o 
   4   2  13     1811.12     1908.38    106.15 o 
   5   2  13       21.16       28.67     96.19 o 
   6   2  13     1376.42     1539.80    139.42 o 
 -17   3  13        5.08      -44.46    144.86 o 
 -16   3  13      181.26      140.53     90.73 o 
 -15   3  13     1344.56     1337.09     89.04 o 
 -14   3  13      587.88      516.77     73.40 o 
 -13   3  13      259.98      224.80     73.43 o 
 -12   3  13      879.31      892.98     85.37 o 
 -11   3  13      855.55      993.46     79.07 o 
 -10   3  13      495.55      511.94     67.06 o 
  -9   3  13     2276.65     2082.26    102.16 o 
  -8   3  13       15.10        8.84     48.09 o 
  -7   3  13     1332.69     1326.45     52.09 o 
  -6   3  13     5788.74     5804.51     73.55 o 
  -5   3  13       26.93       65.11     51.21 o 
  -4   3  13      999.08      901.95     52.66 o 
  -3   3  13       40.47       77.64     59.67 o 
  -2   3  13     1544.78     1550.09    103.59 o 
  -1   3  13       53.02        1.52     74.91 o 
   0   3  13       39.40      -12.19     70.22 o 
   1   3  13      100.49      123.18     84.49 o 
   2   3  13      194.19      240.60     74.32 o 
   3   3  13       78.85       98.37     84.81 o 
   4   3  13       41.28       31.59     98.29 o 
   5   3  13      671.06      578.13    117.30 o 
   6   3  13       28.85      -10.24    147.04 o 
 -17   4  13      418.31      294.59    137.83 o 
 -16   4  13      455.30      266.53    124.05 o 
 -15   4  13      598.84      484.65    100.02 o 
 -14   4  13      152.76      134.72     82.01 o 
 -13   4  13        7.02       43.05     72.38 o 
 -12   4  13       15.60      -15.11     76.07 o 
 -11   4  13      308.00      355.35     76.09 o 
 -10   4  13     1833.68     1967.38    100.43 o 
  -9   4  13        2.83       30.31     57.64 o 
  -8   4  13       21.87      -11.70     56.84 o 
  -7   4  13       53.29      115.53     58.22 o 
  -6   4  13      106.19       90.76     51.41 o 
  -5   4  13      539.51      501.14     48.24 o 
  -4   4  13      884.44      887.66     55.31 o 
  -3   4  13      794.89      848.37     68.43 o 
  -2   4  13       73.71       89.05     68.95 o 
  -1   4  13        1.01      -26.72     74.76 o 
   0   4  13      519.66      470.95     78.63 o 
   1   4  13      153.44      180.38     77.76 o 
   2   4  13      512.26      486.72     77.11 o 
   3   4  13       88.98      137.00     93.53 o 
   4   4  13      182.00       39.37    108.60 o 
   5   4  13       55.29      -31.16    114.83 o 
   6   4  13      288.42      426.67    183.08 o 
 -16   5  13       77.33       26.49    127.23 o 
 -15   5  13     2399.01     2304.00     97.79 o 
 -14   5  13       72.00      120.45     87.87 o 
 -13   5  13     1672.66     1546.66     81.85 o 
 -12   5  13     3074.18     2870.57    156.37 o 
 -11   5  13      767.84      820.98     79.42 o 
 -10   5  13     2108.27     2272.56     79.24 o 
  -9   5  13     4682.69     4693.01     96.62 o 
  -8   5  13      888.53      946.42     61.99 o 
  -7   5  13     5365.06     5830.28     81.93 o 
  -6   5  13      889.18      887.46     76.56 o 
  -5   5  13       58.38      125.95     73.70 o 
  -4   5  13     3825.63     4122.52     82.81 o 
  -3   5  13     2840.67     3050.75     70.74 o 
  -2   5  13      881.22      866.21     71.38 o 
  -1   5  13      987.94     1001.17     74.91 o 
   0   5  13     1653.60     1765.56     78.53 o 
   1   5  13      416.04      406.03     87.16 o 
   2   5  13     2579.34     2747.83     87.64 o 
   3   5  13     1059.70      873.58    117.10 o 
   4   5  13        4.21       62.52    109.18 o 
   5   5  13      758.88      760.97    144.57 o 
 -16   6  13      481.27      306.05    127.52 o 
 -15   6  13       18.88        2.47     96.53 o 
 -14   6  13      641.23      664.24     99.49 o 
 -13   6  13     1461.44     1370.56    117.36 o 
 -12   6  13       79.01       40.94     73.23 o 
 -11   6  13     2418.08     2509.95     94.20 o 
 -10   6  13     3905.11     3619.26     86.32 o 
  -9   6  13      508.56      444.21     77.34 o 
  -8   6  13     5169.25     5142.42     82.18 o 
  -7   6  13     1043.74     1075.44     77.83 o 
  -6   6  13     1593.23     1514.66     88.93 o 
  -5   6  13     1800.95     1923.05     73.27 o 
  -4   6  13      836.03      814.72     63.65 o 
  -3   6  13      284.60      262.59     81.50 o 
  -2   6  13     3024.77     2985.35     77.68 o 
  -1   6  13      189.40      224.08     60.85 o 
   0   6  13      858.31     1012.13     86.96 o 
   1   6  13     1495.36     1363.61     87.18 o 
   2   6  13      794.43      722.12    104.03 o 
   3   6  13     1293.51     1222.61    111.80 o 
   4   6  13      757.52      674.96    115.52 o 
   5   6  13      194.82      251.14    205.83 o 
 -15   7  13      189.19      184.82    114.90 o 
 -14   7  13      172.21       74.09     90.24 o 
 -13   7  13        3.29       33.19     84.26 o 
 -12   7  13      240.14      186.02     98.25 o 
 -11   7  13      100.62       50.46     99.87 o 
 -10   7  13      386.00      372.29     78.38 o 
  -9   7  13        0.08       -0.99     62.24 o 
  -8   7  13       35.03       31.76     70.06 o 
  -7   7  13      262.66      227.13     70.18 o 
  -6   7  13       31.30       79.44     73.62 o 
  -5   7  13      249.16      188.17     70.09 o 
  -4   7  13        6.88        9.78     67.60 o 
  -3   7  13        2.04       -6.87     80.98 o 
  -2   7  13       78.03      126.85     65.06 o 
  -1   7  13      177.37      109.79     75.66 o 
   0   7  13      385.35      398.34     64.57 o 
   1   7  13       67.49       38.08     99.91 o 
   2   7  13        7.36        6.26    103.53 o 
   3   7  13      112.64       89.62    120.10 o 
   4   7  13      126.10      104.03    139.09 o 
 -14   8  13       75.47       -7.74    112.88 o 
 -13   8  13      686.43      610.95     97.04 o 
 -12   8  13      147.34       66.68     95.78 o 
 -11   8  13     1317.51     1330.03    120.49 o 
 -10   8  13     1542.28     1414.73    125.76 o 
  -9   8  13      229.81      167.20     72.95 o 
  -8   8  13      715.00      648.63     65.26 o 
  -7   8  13      280.68      223.21     84.74 o 
  -6   8  13     1256.62     1303.75     77.74 o 
  -5   8  13     1538.51     1425.70    105.41 o 
  -4   8  13     2464.04     2370.59     76.23 o 
  -3   8  13       33.16       27.99     82.23 o 
  -2   8  13      759.06      797.45     62.96 o 
  -1   8  13       26.65      -13.05     81.60 o 
   0   8  13       53.29       68.88     77.20 o 
   1   8  13     1324.12     1320.23     92.50 o 
   2   8  13      542.67      596.05     96.26 o 
   3   8  13        0.82       -1.70    125.89 o 
 -13   9  13      852.92      775.76    139.49 o 
 -12   9  13     1424.13     1415.82    114.62 o 
 -11   9  13        8.48       31.97     95.17 o 
 -10   9  13     1136.27      925.50    104.90 o 
  -9   9  13     1575.53     1478.78     96.46 o 
  -8   9  13       67.69       -1.90     84.27 o 
  -7   9  13     1135.20     1090.60     78.05 o 
  -6   9  13     3197.51     3328.19    122.54 o 
  -5   9  13       15.41       21.12     97.00 o 
  -4   9  13     1621.05     1471.36     98.86 o 
  -3   9  13     2617.27     2846.96    114.20 o 
  -2   9  13       52.85       -7.67    103.86 o 
  -1   9  13     2216.22     2093.03     92.45 o 
   0   9  13     1530.05     1484.02     99.79 o 
   1   9  13      101.64       20.21    112.99 o 
   2   9  13     1196.92      971.70    136.68 o 
 -12  10  13      225.07      123.54    139.09 o 
 -11  10  13      293.46      218.19    121.35 o 
 -10  10  13      340.82      221.19     98.89 o 
  -9  10  13      229.61      167.12     97.29 o 
  -8  10  13      834.72      721.23    105.20 o 
  -7  10  13      515.68      430.74     83.50 o 
  -6  10  13        0.74       83.89     91.15 o 
  -5  10  13      988.94     1044.00     95.66 o 
  -4  10  13        4.56        1.86    107.88 o 
  -3  10  13      571.76      476.36    101.77 o 
  -2  10  13     1011.34     1061.20    104.86 o 
  -1  10  13      608.19      555.40     96.05 o 
   0  10  13      127.42       82.81    125.31 o 
   1  10  13      118.07       29.42    132.58 o 
 -10  11  13        4.30       51.89    145.70 o 
  -9  11  13      180.60      182.53    107.32 o 
  -8  11  13      214.68      122.69     96.64 o 
  -7  11  13        1.31        3.47     86.08 o 
  -6  11  13       45.53       15.63    114.72 o 
  -5  11  13        1.42       83.07    102.77 o 
  -4  11  13      242.21      105.90    105.34 o 
  -3  11  13       38.77      -24.76    116.38 o 
  -2  11  13      110.72       60.10    127.63 o 
  -1  11  13        1.13      -33.96    132.26 o 
  -6  12  13        8.48        7.10    235.32 o 
  -5  12  13     1554.13     1527.77    184.12 o 
 -17   0  14      970.17      731.62    207.68 o 
 -16   0  14     3898.03     4050.47    179.03 o 
 -15   0  14      243.04       77.74    147.14 o 
 -14   0  14     2854.92     2721.70    147.19 o 
 -13   0  14     2197.97     2334.24    109.38 o 
 -12   0  14       96.98       87.44    106.15 o 
 -11   0  14     3666.91     3771.24    296.69 o 
 -10   0  14      835.18      792.36    107.84 o 
  -9   0  14      267.16      305.19    104.70 o 
  -8   0  14      256.51      290.95     87.05 o 
  -7   0  14      234.31      299.11     88.07 o 
  -6   0  14     7087.77     6964.63    526.62 o 
  -5   0  14    10807.00     9609.65    971.72 o 
  -4   0  14      981.47     1058.24     98.91 o 
  -3   0  14     1484.46     1480.57    139.81 o 
  -2   0  14     5804.35     6526.66    524.91 o 
  -1   0  14       66.79      101.52    107.30 o 
   0   0  14     2375.63     2738.26    127.17 o 
   1   0  14     4354.01     4489.92    199.82 o 
   2   0  14      574.53      597.61    138.38 o 
   3   0  14      215.44       58.88    149.35 o 
   4   0  14      425.37      487.50    138.78 o 
   5   0  14      520.98      213.69    178.59 o 
 -17   1  14     1165.96     1098.67    136.95 o 
 -16   1  14       13.64       53.17    109.27 o 
 -15   1  14      868.96      785.59    106.16 o 
 -14   1  14     1101.91     1148.71     94.28 o 
 -13   1  14       74.27      113.07     77.98 o 
 -12   1  14      691.95      761.92     78.29 o 
 -11   1  14        6.17       88.63     81.21 o 
 -10   1  14      207.94      221.85     74.73 o 
  -9   1  14     1646.35     1638.79     80.08 o 
  -8   1  14      685.39      763.51     63.32 o 
  -7   1  14     1320.08     1295.17     58.40 o 
  -6   1  14     3140.18     3190.97     89.38 o 
  -5   1  14        9.38       -0.70     53.44 o 
  -4   1  14     2088.18     2314.68     92.82 o 
  -3   1  14     1269.00     1401.18     89.59 o 
  -2   1  14        7.03      -46.97     75.55 o 
  -1   1  14      845.74      954.48     80.43 o 
   0   1  14     1011.09     1108.15     83.59 o 
   1   1  14       37.36       13.31     73.81 o 
   2   1  14      596.72      724.36     88.11 o 
   3   1  14      577.24      512.87    106.64 o 
   4   1  14       43.20       27.98    111.80 o 
   5   1  14       73.64       -7.72    158.62 o 
 -17   2  14      153.51      223.58    155.77 o 
 -16   2  14        0.77       19.27    119.56 o 
 -15   2  14        0.29      -49.36    103.55 o 
 -14   2  14       89.79      -29.55     92.15 o 
 -13   2  14       88.27       50.26     72.25 o 
 -12   2  14        0.87        7.70     82.97 o 
 -11   2  14      778.57      869.48     83.01 o 
 -10   2  14     1167.71     1119.38     78.92 o 
  -9   2  14      605.44      658.34     66.12 o 
  -8   2  14        0.62       -1.44     73.82 o 
  -7   2  14      213.52      209.31     69.24 o 
  -6   2  14      382.02      293.28     72.75 o 
  -5   2  14       20.36       -1.03     60.51 o 
  -4   2  14        1.65       -6.88     70.02 o 
  -3   2  14      701.24      638.55     78.55 o 
  -2   2  14      443.63      445.13     71.93 o 
  -1   2  14      603.53      522.36     73.15 o 
   0   2  14     1692.57     1652.41    115.95 o 
   1   2  14       59.10       27.83     79.53 o 
   2   2  14       24.61       35.54     92.33 o 
   3   2  14      480.96      348.76    107.59 o 
   4   2  14      142.34      117.41    123.36 o 
   5   2  14       32.40      150.54    178.24 o 
 -17   3  14      229.20     -100.42    249.52 o 
 -16   3  14       50.87       17.25    124.47 o 
 -15   3  14      582.13      516.11    106.42 o 
 -14   3  14       15.38       -0.57     85.63 o 
 -13   3  14     3200.50     3384.70    117.10 o 
 -12   3  14     4351.23     4372.53     96.63 o 
 -11   3  14      620.91      646.06     67.57 o 
 -10   3  14     2649.54     2574.63    145.82 o 
  -9   3  14     4128.80     4237.22    217.63 o 
  -8   3  14      188.90      178.96     64.98 o 
  -7   3  14     2280.01     2546.17     69.17 o 
  -6   3  14     1559.99     1754.30     87.40 o 
  -5   3  14     1387.13     1349.52     97.42 o 
  -4   3  14      357.78      385.26     59.04 o 
  -3   3  14      831.26      854.49     78.88 o 
  -2   3  14      564.05      456.97     77.87 o 
  -1   3  14      887.03      885.15     95.46 o 
   0   3  14      424.38      301.98     80.25 o 
   1   3  14     1168.99      990.62     97.69 o 
   2   3  14     2712.33     3068.05    113.87 o 
   3   3  14     1061.64     1177.95    104.12 o 
   4   3  14       42.75       52.48    104.89 o 
 -16   4  14       90.00       72.79    119.75 o 
 -15   4  14      414.05      242.93    108.17 o 
 -14   4  14     2008.80     1931.84    160.18 o 
 -13   4  14      858.21      847.70     92.66 o 
 -12   4  14     1387.25     1316.79    145.23 o 
 -11   4  14     4320.79     4650.72    152.83 o 
 -10   4  14     5857.91     6339.16    129.32 o 
  -9   4  14      171.33      210.90     67.19 o 
  -8   4  14     6127.10     6161.41    335.40 o 
  -7   4  14      786.08      882.21     65.19 o 
  -6   4  14     1813.81     1787.07     64.89 o 
  -5   4  14     4184.19     4149.48     80.65 o 
  -4   4  14     1107.66     1355.51     73.13 o 
  -3   4  14      581.54      580.61     66.73 o 
  -2   4  14     1012.80     1073.27     70.33 o 
  -1   4  14        2.51       -9.53     84.31 o 
   0   4  14     2382.15     2232.19    123.27 o 
   1   4  14     2736.24     3476.60    113.61 o 
   2   4  14      126.47       62.87    102.58 o 
   3   4  14     1056.92      925.80    113.25 o 
   4   4  14      891.09     1127.94    132.06 o 
 -16   5  14      214.72       75.92    134.58 o 
 -15   5  14      153.71      111.78    110.28 o 
 -14   5  14        6.09      -62.57    113.54 o 
 -13   5  14      136.42      163.18     98.84 o 
 -12   5  14      605.54      674.37     85.00 o 
 -11   5  14      155.36      113.50     71.47 o 
 -10   5  14     1111.47     1092.45     70.42 o 
  -9   5  14     1569.03     1582.01     94.70 o 
  -8   5  14     1868.28     1785.50     77.09 o 
  -7   5  14      701.65      615.10     71.96 o 
  -6   5  14      785.73      804.28     85.27 o 
  -5   5  14       95.38       69.28     60.82 o 
  -4   5  14        6.81        5.11     57.40 o 
  -3   5  14       12.71        9.87     73.91 o 
  -2   5  14       47.00       64.10     64.27 o 
  -1   5  14      311.99      354.89     73.82 o 
   0   5  14       31.33       24.08     82.16 o 
   1   5  14       78.74        0.57     92.57 o 
   2   5  14      396.73      374.64    123.86 o 
   3   5  14       91.77       53.53    102.82 o 
   4   5  14      331.40      272.64    133.76 o 
 -15   6  14      126.19      126.23    137.37 o 
 -14   6  14        4.22      -75.67    117.97 o 
 -13   6  14       35.98       19.50    102.64 o 
 -12   6  14        2.39      -17.42     90.48 o 
 -11   6  14        8.27       55.00     80.30 o 
 -10   6  14     1158.18     1106.72     90.01 o 
  -9   6  14       16.36       49.76     70.02 o 
  -8   6  14      611.24      536.17     64.24 o 
  -7   6  14      116.95      148.18     58.94 o 
  -6   6  14     2756.06     2924.26     89.02 o 
  -5   6  14     3251.52     3472.02    111.12 o 
  -4   6  14     1996.57     1973.61     73.97 o 
  -3   6  14       47.29       -2.43     68.71 o 
  -2   6  14      324.92      245.20     67.44 o 
  -1   6  14      238.54      238.83     80.20 o 
   0   6  14       98.07       30.49    100.35 o 
   1   6  14     1120.57     1081.41    143.48 o 
   2   6  14      409.27      182.96    120.27 o 
   3   6  14      372.34      348.16    139.58 o 
 -15   7  14      961.68      381.39    253.58 o 
 -14   7  14        7.25       67.15    132.46 o 
 -13   7  14      405.86      322.50    116.53 o 
 -12   7  14     1018.56      855.08    136.60 o 
 -11   7  14      511.64      586.74     98.95 o 
 -10   7  14     1151.62     1096.76    108.64 o 
  -9   7  14      970.91      826.68     83.57 o 
  -8   7  14       48.62       10.62     63.19 o 
  -7   7  14     4701.23     4981.17    205.82 o 
  -6   7  14     2528.43     2550.60    109.66 o 
  -5   7  14      482.40      376.95     79.33 o 
  -4   7  14     3845.42     3602.20     86.66 o 
  -3   7  14     3289.23     3307.26     86.78 o 
  -2   7  14      110.00       35.88     95.63 o 
  -1   7  14     3152.50     3371.29    107.65 o 
   0   7  14     1538.30     1445.53     98.38 o 
   1   7  14        1.27      -15.84    115.65 o 
   2   7  14     1012.47     1071.73    119.28 o 
 -14   8  14      191.37       69.99    249.52 o 
 -13   8  14     1261.32     1331.24    120.21 o 
 -12   8  14      138.09       65.30    106.75 o 
 -11   8  14      241.30      177.85     94.92 o 
 -10   8  14      168.03       90.10     91.39 o 
  -9   8  14      695.57      716.33     92.86 o 
  -8   8  14     1753.47     1841.76     97.93 o 
  -7   8  14       86.47       51.89     82.36 o 
  -6   8  14      933.85      876.32     99.61 o 
  -5   8  14     2208.01     2428.23    155.04 o 
  -4   8  14       51.71       29.52     99.71 o 
  -3   8  14     1154.16     1128.52     93.75 o 
  -2   8  14     2134.22     2298.26     99.50 o 
  -1   8  14      453.05      474.21     87.16 o 
   0   8  14      385.29      392.20     84.63 o 
   1   8  14      359.41      194.23     98.90 o 
   2   8  14      256.43      244.30    157.93 o 
 -12   9  14      100.29      161.69    123.25 o 
 -11   9  14        0.67      -21.73    121.01 o 
 -10   9  14        9.51       17.32     94.40 o 
  -9   9  14       55.34       49.16     87.42 o 
  -8   9  14       31.67      -15.09     86.49 o 
  -7   9  14        0.85      -27.31     90.93 o 
  -6   9  14       63.63       -4.20     98.86 o 
  -5   9  14      155.90      125.66    108.58 o 
  -4   9  14      160.66      124.99     84.80 o 
  -3   9  14      829.75      854.35    100.72 o 
  -2   9  14        8.62       73.64    100.08 o 
  -1   9  14       12.64       21.07    113.93 o 
   0   9  14      674.51      500.85    141.79 o 
 -11  10  14     2560.64     2887.78    261.70 o 
 -10  10  14      781.62      694.23    146.89 o 
  -9  10  14        1.58      -33.79    126.73 o 
  -8  10  14      762.93      614.93     95.29 o 
  -7  10  14      294.08      174.32     92.30 o 
  -6  10  14       35.11      -54.49    115.12 o 
  -5  10  14      894.23      911.73    101.29 o 
  -4  10  14      559.73      320.83    115.30 o 
  -3  10  14       34.27       10.30    121.72 o 
  -2  10  14      333.94      278.97    124.44 o 
  -1  10  14       51.09       74.56    148.42 o 
  -8  11  14      113.99      -13.19    234.31 o 
  -7  11  14      364.84      221.84    135.75 o 
  -6  11  14     1436.16     1242.36    151.57 o 
  -5  11  14       83.20       75.57    158.27 o 
  -4  11  14      845.20      912.89    219.09 o 
 -16   1  15      153.90       30.45    135.20 o 
 -15   1  15     1110.71     1177.46    102.96 o 
 -14   1  15       13.76       42.57    100.10 o 
 -13   1  15     2365.80     2388.59     97.37 o 
 -12   1  15     3634.04     3772.08     93.70 o 
 -11   1  15     1144.48      935.36     80.70 o 
 -10   1  15      233.95      223.45     91.66 o 
  -9   1  15     1173.50     1303.87     85.35 o 
  -8   1  15       11.62       10.60     56.03 o 
  -7   1  15      448.19      548.97     60.89 o 
  -6   1  15     3843.19     4364.68    133.29 o 
  -5   1  15      314.72      180.81     59.94 o 
  -4   1  15     1036.20      934.72     76.40 o 
  -3   1  15      571.45      614.77     74.08 o 
  -2   1  15      255.31      222.93     73.19 o 
  -1   1  15     1726.36     1689.49     82.54 o 
   0   1  15     1052.22     1225.17    142.60 o 
   1   1  15      313.34      309.15     94.79 o 
   2   1  15      110.15      101.67     93.29 o 
   3   1  15      148.20       87.56    133.77 o 
 -16   2  15      934.44      990.36    130.18 o 
 -15   2  15       14.83      -48.28     91.76 o 
 -14   2  15     2012.82     1915.04    100.79 o 
 -13   2  15      902.75      809.63     92.36 o 
 -12   2  15      242.01      176.68     78.76 o 
 -11   2  15     2837.02     3121.72     94.42 o 
 -10   2  15      633.85      693.68     77.65 o 
  -9   2  15      971.40      912.85     62.76 o 
  -8   2  15     3214.51     3399.14     81.10 o 
  -7   2  15      237.98      316.11     54.20 o 
  -6   2  15     2093.21     2195.13     80.42 o 
  -5   2  15     5145.78     5360.73     99.29 o 
  -4   2  15      542.49      446.35     86.78 o 
  -3   2  15      719.15      811.24     75.13 o 
  -2   2  15     1420.13     1529.32     79.74 o 
  -1   2  15      177.16      159.05     87.91 o 
   0   2  15     2182.07     2156.96    100.68 o 
   1   2  15     2861.76     3210.89    183.31 o 
   2   2  15      358.84      195.20    119.15 o 
   3   2  15      786.43      680.31    129.67 o 
 -16   3  15       75.54       50.00    126.61 o 
 -15   3  15       29.11       76.07    106.38 o 
 -14   3  15        8.00       35.18    112.37 o 
 -13   3  15       86.43       60.49     96.83 o 
 -12   3  15      164.81      152.12     92.50 o 
 -11   3  15        0.08       13.45     75.89 o 
 -10   3  15        1.64       -3.77     75.14 o 
  -9   3  15     1042.60     1151.71     64.13 o 
  -8   3  15      252.31      222.12     62.51 o 
  -7   3  15     2228.50     2421.13     74.23 o 
  -6   3  15      360.12      360.09     63.16 o 
  -5   3  15       24.53      -28.37     66.50 o 
  -4   3  15     1325.47     1405.95     71.55 o 
  -3   3  15      162.73      202.80     71.77 o 
  -2   3  15      121.99       69.13     72.65 o 
  -1   3  15     1041.44      885.24    113.47 o 
   0   3  15       58.21      -69.35    109.10 o 
   1   3  15        0.91      111.68    102.85 o 
   2   3  15      517.99      421.68    103.41 o 
   3   3  15       84.49      -45.37    152.62 o 
 -16   4  15      131.20       13.19    246.48 o 
 -15   4  15       19.28       39.32    120.65 o 
 -14   4  15        6.67      -72.76     96.21 o 
 -13   4  15      151.41       91.16    109.08 o 
 -12   4  15       11.95       55.18     88.78 o 
 -11   4  15      674.95      598.78     80.42 o 
 -10   4  15      477.60      520.71     71.75 o 
  -9   4  15      161.15      143.16     84.18 o 
  -8   4  15      646.69      725.98     68.01 o 
  -7   4  15        5.45      -10.37     62.46 o 
  -6   4  15      127.67       73.05     70.55 o 
  -5   4  15      203.55      122.33     65.69 o 
  -4   4  15      391.16      441.62     63.46 o 
  -3   4  15        5.59      -11.96     70.81 o 
  -2   4  15      158.09       60.12     78.87 o 
  -1   4  15      112.00       89.50     90.62 o 
   0   4  15      554.64      531.77    104.01 o 
   1   4  15      395.97      111.55    130.13 o 
   2   4  15      349.02      193.86    104.25 o 
   3   4  15       13.35       47.60    173.86 o 
 -15   5  15      393.93      384.39    126.54 o 
 -14   5  15      168.75      107.37    105.94 o 
 -13   5  15     1531.85     1782.13    100.89 o 
 -12   5  15     1612.67     1618.52    156.80 o 
 -11   5  15     1295.71     1472.27     94.28 o 
 -10   5  15     1284.57     1377.26     71.12 o 
  -9   5  15      934.20      885.30     64.17 o 
  -8   5  15      446.40      355.57     73.91 o 
  -7   5  15     5686.43     5900.45    123.56 o 
  -6   5  15     1567.93     1578.48     90.34 o 
  -5   5  15      104.54        7.35     62.47 o 
  -4   5  15     1341.30     1268.02     94.93 o 
  -3   5  15     1343.53     1381.25     82.99 o 
  -2   5  15      490.91      418.63     90.33 o 
  -1   5  15     3052.48     3657.55    113.82 o 
   0   5  15     1120.40      649.04    117.59 o 
   1   5  15       61.88       27.55    117.86 o 
   2   5  15     1230.74     1465.90    122.82 o 
 -14   6  15      192.38      153.94    131.39 o 
 -13   6  15      352.84      240.67     91.74 o 
 -12   6  15       88.70       71.62     93.50 o 
 -11   6  15     1187.24     1292.31     96.16 o 
 -10   6  15     1225.07     1191.41     89.23 o 
  -9   6  15     1111.49     1152.75     78.19 o 
  -8   6  15     2706.22     2688.54    113.02 o 
  -7   6  15      272.30      243.71     61.42 o 
  -6   6  15      573.11      563.86     70.12 o 
  -5   6  15     2650.89     2558.44    130.89 o 
  -4   6  15      118.70      146.91     73.04 o 
  -3   6  15     1263.20     1329.42     87.81 o 
  -2   6  15      723.95      771.19     86.93 o 
  -1   6  15      151.49       24.62     93.29 o 
   0   6  15     1211.27      919.78    135.84 o 
   1   6  15      607.82      715.59    117.48 o 
 -13   7  15       20.24      -52.19    129.70 o 
 -12   7  15        2.38       43.92     97.02 o 
 -11   7  15        8.35      -40.06     93.94 o 
 -10   7  15      739.59      596.63     94.57 o 
  -9   7  15      163.79      161.04     90.27 o 
  -8   7  15      235.01      105.92     89.54 o 
  -7   7  15        2.59       -6.72     79.85 o 
  -6   7  15       21.74       65.39     82.72 o 
  -5   7  15       10.08       -8.66     93.63 o 
  -4   7  15       44.07       28.52    106.62 o 
  -3   7  15      243.82      107.01     86.63 o 
  -2   7  15        0.54       -5.25     80.75 o 
  -1   7  15      209.45      129.15     94.57 o 
   0   7  15        1.37       66.09    107.26 o 
   1   7  15      159.12      186.91    174.51 o 
 -12   8  15       92.91       82.92    142.71 o 
 -11   8  15      406.96      322.93    108.11 o 
 -10   8  15      206.11      182.62     96.80 o 
  -9   8  15      278.96      241.47     95.41 o 
  -8   8  15      415.51      406.13     83.28 o 
  -7   8  15      134.97       17.98     78.07 o 
  -6   8  15      469.21      365.07     95.43 o 
  -5   8  15     2466.77     2517.38    136.94 o 
  -4   8  15      438.96      284.81    111.44 o 
  -3   8  15       77.34      118.43     86.37 o 
  -2   8  15      184.39      216.01     84.02 o 
  -1   8  15      122.54       92.09     98.30 o 
   0   8  15      439.38      391.53    199.82 o 
 -11   9  15        4.98       19.47    192.10 o 
 -10   9  15      878.67      930.18    110.22 o 
  -9   9  15     1404.13     1561.08    109.15 o 
  -8   9  15       99.84       70.93     92.73 o 
  -7   9  15     1244.38     1125.79     97.96 o 
  -6   9  15      747.23      530.27    117.46 o 
  -5   9  15      290.26      202.76    105.87 o 
  -4   9  15     1688.87     1360.06    113.03 o 
  -3   9  15      592.53      466.03    118.17 o 
  -2   9  15      765.55      861.59    121.91 o 
  -8  10  15     1118.89     1238.49    249.52 o 
  -7  10  15      204.50      163.79    147.29 o 
  -6  10  15      102.99       -4.45    134.95 o 
 -16   0  16      217.20      344.87    234.31 o 
 -15   0  16      494.02      345.12    162.77 o 
 -14   0  16     4763.20     5009.56    631.42 o 
 -13   0  16     1436.66     1243.27    150.41 o 
 -12   0  16      279.67      216.81    121.21 o 
 -11   0  16     2162.33     2193.79    229.74 o 
 -10   0  16      206.37      253.12     95.73 o 
  -9   0  16     1163.71     1286.23     84.18 o 
  -8   0  16     1314.96     1116.88    197.26 o 
  -7   0  16      119.71      103.43     77.56 o 
  -6   0  16     1056.65      816.54    132.45 o 
  -5   0  16     2392.42     2476.13    140.48 o 
  -4   0  16       41.11       13.93     97.88 o 
  -3   0  16     2112.97     1855.08    132.28 o 
  -2   0  16     3476.90     3456.04    138.42 o 
  -1   0  16       33.78       33.98    123.36 o 
   0   0  16     2013.01     2028.32    290.60 o 
   1   0  16     3219.75     2950.27    548.24 o 
   2   0  16      254.02      172.25    198.90 o 
 -15   1  16     1167.78     1188.25    142.74 o 
 -14   1  16       21.16      -92.75    112.92 o 
 -13   1  16      186.98       69.05     92.74 o 
 -12   1  16     1346.47     1540.26     89.63 o 
 -11   1  16      155.09      106.48     95.26 o 
 -10   1  16        7.98      -41.70     67.19 o 
  -9   1  16        4.52       15.16     60.12 o 
  -8   1  16       34.12       24.11     78.29 o 
  -7   1  16     1251.98     1442.73     60.47 o 
  -6   1  16      605.77      494.24     90.42 o 
  -5   1  16      216.01      111.16     68.40 o 
  -4   1  16     1531.21     1673.89     76.56 o 
  -3   1  16       12.69        2.67     87.84 o 
  -2   1  16     1211.85     1314.72    114.93 o 
  -1   1  16     2077.74     2458.97    111.71 o 
   0   1  16      669.76      405.46    108.04 o 
   1   1  16       11.22      -41.47     94.96 o 
   2   1  16      216.68      123.11    153.07 o 
 -15   2  16      246.26       60.56    161.99 o 
 -14   2  16       45.56        5.14     90.52 o 
 -13   2  16       38.63       29.59    100.16 o 
 -12   2  16      344.66      269.93     91.29 o 
 -11   2  16      617.70      601.84     97.48 o 
 -10   2  16       39.82       55.36     67.19 o 
  -9   2  16      323.23      273.55     69.00 o 
  -8   2  16     1150.08     1181.74     71.81 o 
  -7   2  16      105.19       83.09     61.31 o 
  -6   2  16       74.64       79.30     67.33 o 
  -5   2  16       90.50      103.72     63.80 o 
  -4   2  16      930.49      843.14     86.59 o 
  -3   2  16        6.19       26.05    107.65 o 
  -2   2  16       60.49      138.21     91.93 o 
  -1   2  16       39.10       -2.57    101.62 o 
   0   2  16        1.18       -8.31     97.19 o 
   1   2  16        3.59        0.64    113.88 o 
   2   2  16        4.58       -3.76    142.09 o 
 -15   3  16      184.05      131.79    123.71 o 
 -14   3  16      248.06      186.93    106.40 o 
 -13   3  16     1857.32     1763.99    108.40 o 
 -12   3  16     1387.24     1382.40    132.90 o 
 -11   3  16        5.42       -4.04     88.70 o 
 -10   3  16     2846.11     3094.69    109.04 o 
  -9   3  16      708.89      673.87     86.25 o 
  -8   3  16      457.61      471.39     66.53 o 
  -7   3  16     4269.09     4724.81     89.30 o 
  -6   3  16     5586.62     5740.49    229.60 o 
  -5   3  16      201.06      171.46     79.52 o 
  -4   3  16      124.08      105.53     68.04 o 
  -3   3  16      122.04       67.74     91.51 o 
  -2   3  16      933.98     1032.85     91.59 o 
  -1   3  16     1199.00     1021.44    156.65 o 
   0   3  16       70.25       61.30    106.61 o 
   1   3  16      138.89      -27.56    148.25 o 
 -15   4  16      966.51      904.78    242.42 o 
 -14   4  16      417.85      376.10    128.87 o 
 -13   4  16       21.01      105.18     95.26 o 
 -12   4  16      678.33      512.04     95.76 o 
 -11   4  16     1793.60     1835.27    115.73 o 
 -10   4  16      436.03      379.90     81.13 o 
  -9   4  16     1453.75     1824.05    139.85 o 
  -8   4  16     3323.98     3367.07    124.71 o 
  -7   4  16      471.67      473.56     75.22 o 
  -6   4  16     1135.99     1160.41     83.45 o 
  -5   4  16     1585.97     1797.69     83.93 o 
  -4   4  16       92.02       92.89     82.95 o 
  -3   4  16      527.08      306.73     91.07 o 
  -2   4  16      668.67      700.67    114.80 o 
  -1   4  16       19.81      -90.85    104.95 o 
   0   4  16     1282.41     1110.66    191.49 o 
   1   4  16      120.25      105.15    137.40 o 
 -14   5  16       74.63       31.68    123.14 o 
 -13   5  16       69.67      117.35    108.96 o 
 -12   5  16      224.95      124.84     95.15 o 
 -11   5  16       48.54       42.13     86.71 o 
 -10   5  16      677.76      644.58    102.58 o 
  -9   5  16      815.55      802.45     93.24 o 
  -8   5  16      139.20       55.23     76.00 o 
  -7   5  16      528.32      595.45     92.84 o 
  -6   5  16      176.14      136.83     79.64 o 
  -5   5  16      138.85      135.92     83.25 o 
  -4   5  16      277.95      211.98     85.22 o 
  -3   5  16      195.90      135.67     93.10 o 
  -2   5  16       16.05       22.78     88.51 o 
  -1   5  16       38.34       71.09    116.67 o 
   0   5  16        7.05       -4.95    115.95 o 
 -13   6  16      259.76      238.78    122.29 o 
 -12   6  16      293.66       98.79     92.56 o 
 -11   6  16       16.18        5.39     95.63 o 
 -10   6  16      127.56       73.17     83.95 o 
  -9   6  16       34.20       18.66     81.37 o 
  -8   6  16       89.47      139.70     85.23 o 
  -7   6  16       29.04       39.58     87.60 o 
  -6   6  16      538.77      413.87    123.19 o 
  -5   6  16      252.10      185.06     77.60 o 
  -4   6  16       66.72       31.51     81.65 o 
  -3   6  16      881.05      879.51    106.19 o 
  -2   6  16      922.23      917.63    113.37 o 
  -1   6  16       80.38       95.84     99.44 o 
 -12   7  16      993.79      932.23    125.44 o 
 -11   7  16      290.42      334.34    117.83 o 
 -10   7  16      224.55      198.10     87.42 o 
  -9   7  16      135.02       94.71     85.00 o 
  -8   7  16     1266.77     1291.78     98.65 o 
  -7   7  16     2010.97     1878.94     97.00 o 
  -6   7  16      604.40      477.44    114.04 o 
  -5   7  16      547.71      366.45    115.40 o 
  -4   7  16     2828.75     2926.39    161.19 o 
  -3   7  16      390.58      355.19    100.57 o 
  -2   7  16     1175.04     1244.94    112.15 o 
 -10   8  16      230.75      149.91    109.67 o 
  -9   8  16       24.19      -16.76    122.56 o 
  -8   8  16      457.18      390.13    110.34 o 
  -7   8  16        0.56       -7.02    103.13 o 
  -6   8  16      433.09      320.65    122.34 o 
  -5   8  16      511.87      392.93    117.39 o 
  -4   8  16       60.36      -24.24    117.17 o 
  -3   8  16     1928.71     2143.48    139.14 o 
  -7   9  16      515.52      268.80    257.64 o 
 -14   1  17      285.04      150.36    121.67 o 
 -13   1  17     1307.56     1129.63    141.19 o 
 -12   1  17      640.62      680.00     90.51 o 
 -11   1  17      311.75      287.93     92.85 o 
 -10   1  17      686.07      676.12     88.22 o 
  -9   1  17      145.49       87.93     80.68 o 
  -8   1  17      230.44      241.25     87.05 o 
  -7   1  17     1957.96     2308.61     76.26 o 
  -6   1  17      577.51      454.65     88.21 o 
  -5   1  17      209.55      178.83     93.02 o 
  -4   1  17      545.46      375.84    104.02 o 
  -3   1  17      104.33       86.96    114.45 o 
  -2   1  17     2244.92     2158.04    129.28 o 
  -1   1  17     1455.27     1462.07    110.02 o 
   0   1  17      344.31      303.13    169.50 o 
 -14   2  17     2907.43     3188.80    124.40 o 
 -13   2  17      712.54      522.98    101.36 o 
 -12   2  17      598.39      403.44    113.21 o 
 -11   2  17      985.67      953.65     96.14 o 
 -10   2  17      106.47       93.69    121.28 o 
  -9   2  17     2487.04     2670.75    102.54 o 
  -8   2  17     2405.65     2585.29    142.13 o 
  -7   2  17       47.66       10.27     77.06 o 
  -6   2  17      734.53      792.31     76.61 o 
  -5   2  17     1472.88     1636.91    132.55 o 
  -4   2  17      112.70      135.22     82.06 o 
  -3   2  17     1673.57     1837.62    207.31 o 
  -2   2  17     1138.63     1008.32    105.29 o 
  -1   2  17       15.92       -6.83    146.44 o 
   0   2  17     1594.97     1754.08    146.19 o 
 -14   3  17      281.86       32.46    233.29 o 
 -13   3  17      205.82       90.28    117.16 o 
 -12   3  17        0.52      -54.42     96.18 o 
 -11   3  17       20.50      103.62    110.09 o 
 -10   3  17      434.33      462.71     89.08 o 
  -9   3  17      184.24      130.96     83.50 o 
  -8   3  17       39.17       -1.51     77.30 o 
  -7   3  17      706.69      771.23     76.84 o 
  -6   3  17      250.64      145.01     94.75 o 
  -5   3  17       19.87      101.23     87.70 o 
  -4   3  17      884.86      959.67     86.67 o 
  -3   3  17       41.30       47.32    105.64 o 
  -2   3  17      192.54      126.48    109.63 o 
  -1   3  17      474.32      420.21    136.74 o 
 -13   4  17      186.71      135.19    129.26 o 
 -12   4  17       32.88      -42.06    108.33 o 
 -11   4  17      309.21      249.62     97.54 o 
 -10   4  17       17.29       50.32     80.00 o 
  -9   4  17      777.34      671.91     97.59 o 
  -8   4  17      698.61      642.65     86.39 o 
  -7   4  17      327.48      271.90     89.76 o 
  -6   4  17      151.76      138.59     82.71 o 
  -5   4  17      107.43      -38.56     83.17 o 
  -4   4  17        1.49        6.22     88.90 o 
  -3   4  17      412.82      372.75     92.02 o 
  -2   4  17       66.15       18.59    131.60 o 
  -1   4  17        0.06      -18.40    169.57 o 
 -12   5  17      687.74      685.54    114.17 o 
 -11   5  17        0.97      -38.27    107.80 o 
 -10   5  17     1752.32     1791.07     88.39 o 
  -9   5  17      628.28      522.88     93.09 o 
  -8   5  17      928.03      916.50    119.45 o 
  -7   5  17     2057.74     2328.00     97.21 o 
  -6   5  17     1115.82      980.16     93.35 o 
  -5   5  17      145.59       23.35     90.31 o 
  -4   5  17      951.49     1107.28     85.84 o 
  -3   5  17       43.46       27.91     99.33 o 
  -2   5  17      890.84      759.93    105.79 o 
 -11   6  17      544.81      444.37    161.00 o 
 -10   6  17        1.10      -17.28    129.83 o 
  -9   6  17      398.22      319.59    107.23 o 
  -8   6  17      842.57      642.82    112.69 o 
  -7   6  17        0.38      -10.31     86.41 o 
  -6   6  17     1520.23     1532.66    110.09 o 
  -5   6  17      661.63      659.05    110.73 o 
  -4   6  17       17.10       27.61    110.38 o 
  -3   6  17     1590.14     1847.18    212.56 o 
  -9   7  17      267.41      274.28    111.19 o 
  -8   7  17       23.56       60.25    129.40 o 
  -7   7  17        0.06       41.25    107.29 o 
  -6   7  17       50.45       96.25    138.74 o 
  -5   7  17      246.37      140.07    175.89 o 
 -13   0  18     1107.91     1171.86    231.77 o 
 -12   0  18      896.33      468.45    228.79 o 
 -11   0  18     1513.06     1530.89    236.84 o 
 -10   0  18      122.89       89.85    128.02 o 
  -9   0  18     1013.99      701.46    133.86 o 
  -8   0  18     1183.26     1291.57    183.29 o 
  -7   0  18        0.08      -57.05    105.25 o 
  -6   0  18       63.05       79.45    105.72 o 
  -5   0  18        4.80       57.63    115.48 o 
  -4   0  18     1466.32     1789.13    171.01 o 
  -3   0  18     2830.55     3193.10    429.57 o 
 -13   1  18     1210.58     1219.76    171.06 o 
 -12   1  18      373.79      329.67    159.86 o 
 -11   1  18        1.96      -13.20     99.42 o 
 -10   1  18      498.15      519.58     98.09 o 
  -9   1  18      201.97      136.59    105.56 o 
  -8   1  18        2.71      -82.09     82.09 o 
  -7   1  18      615.03      686.41     80.36 o 
  -6   1  18       42.91       19.11     78.16 o 
  -5   1  18      468.94      357.43     89.12 o 
  -4   1  18      445.11      403.83    123.98 o 
  -3   1  18       33.05       -4.84    117.02 o 
 -13   2  18       21.55      -55.79    234.31 o 
 -12   2  18        7.00      -94.42    132.02 o 
 -11   2  18       42.15       35.86    134.43 o 
 -10   2  18      435.80      304.50     89.76 o 
  -9   2  18      663.79      495.94    101.06 o 
  -8   2  18      123.54       57.33     99.30 o 
  -7   2  18      170.19      138.55     78.83 o 
  -6   2  18       52.88      101.47     75.54 o 
  -5   2  18        8.89       31.64     87.71 o 
  -4   2  18        5.93     -103.33    112.65 o 
  -3   2  18       19.33       45.33    149.05 o 
 -12   3  18       18.72       40.78    146.76 o 
 -11   3  18      979.00     1057.79    148.26 o 
 -10   3  18     1753.72     1843.82    116.35 o 
  -9   3  18      422.45      304.07     91.21 o 
  -8   3  18     1356.21     1211.08    109.85 o 
  -7   3  18     2840.26     3261.09    186.81 o 
  -6   3  18     1131.65     1031.54    107.99 o 
  -5   3  18      343.45      264.26    118.26 o 
  -4   3  18     1604.55     1810.53    138.37 o 
  -3   3  18      146.09       79.00    159.87 o 
 -11   4  18      298.66      323.88    131.50 o 
 -10   4  18      319.67      160.92    116.13 o 
  -9   4  18     3230.46     3778.39    133.96 o 
  -8   4  18     2429.43     2912.20    116.86 o 
  -7   4  18        0.00      -28.89     96.73 o 
  -6   4  18     1319.04     1381.08    112.19 o 
  -5   4  18     1289.81     1364.18    158.55 o 
  -4   4  18        1.60       -4.14    170.25 o 
 -10   5  18      504.99      464.65    161.71 o 
  -9   5  18        5.64        9.52    133.10 o 
  -8   5  18       70.53       46.12    109.98 o 
  -7   5  18      461.31      466.02    123.69 o 
  -6   5  18      188.73      142.55    144.18 o 
  -5   5  18      181.76     -153.16    253.58 o 
 -10   1  19     2201.18     1143.14    242.42 o 
  -9   1  19      561.95      237.00    138.51 o 
  -8   1  19      181.19      141.12    106.25 o 
  -7   1  19      289.56      130.39    118.64 o 
  -9   2  19     1379.15      845.95    227.21 o 
  -8   2  19     1369.61      684.83    124.63 o 
  -7   2  19        2.38       12.17    253.58 o 
                                                 
